# Supplementary material for: Consensus of gene expression phenotypes and prognostic risk predictors in primary lung adenocarcinoma
Source: Oncotarget. 2016 Jul 16;7(33):52957–73. doi: 10.18632/oncotarget.10641 (PMC5288161; doi:10.18632/oncotarget.10641)
Supplement: Supplementary file 2 [file oncotarget-07-52957-s002.xlsx]

## Sheet: Clinical characteristics
Supplementary Table S1. Clinical characteristics of adenocarcinoma patients in individual cohorts.
Cohort	Platform	Ntot	Age (median)	ACT yes (%)*	Stage I (%)	Stage II (%)	StageIII (%)	Stage IV (%)	Male (%)	Female (%)	Never-smoker (%)	Smoker (%)	EGFR mut (%)	KRAS mut (%)	OS event =1 (%)	DMFS event=1 (%)	TRU (%)	PP (%)	PI (%)
Roepman	Agilent	58	64	NA	81	19	0	0	NA	NA	NA	NA	NA	NA	21	33	41	28	31
Wilkerson	Agilent	116	65	NA	61	19	19	2	46	54	11	89	14	18	57	NA	41	34	25
Okayama	Affymetrix	226	61	NA	74	26	0	0	46	54	51	49	56	9	15	28	43	26	31
Der	Affymetrix	127	69.92	NA	72	28	0	0	51	49	20	80	NA	NA	40	30	39	28	33
Hou	Affymetrix	45	NA	NA	NA	NA	NA	NA	62	38	NA	NA	NA	NA	60	NA	31	42	27
Lee	Affymetrix	63	61	NA	NA	NA	NA	NA	54	46	NA	NA	NA	NA	NA	52	38	35	27
Shedden	Affymetrix	444	65	28	63	22	16	0	50	50	14	86	NA	NA	53	57	37	30	33
Bild	Affymetrix	58	NA	NA	100	0	0	0	NA	NA	NA	NA	NA	NA	55	NA	36	31	33
CLCGP	Illumina	98	67	NA	45	12	35	8	49	51	15	85	14	33	30	41	34	35	32
Sato	Illumina	183	63	29**	55	15	27	3	51	49	14	86	NA	NA	38	40	38	30	32
Chitale	Affymetrix	102	NA	NA	69	10	17	5	41	59	19	81	24	35	19	NA	41	27	31
Fouret	Affymetrix	103	65.4	39	58	10	32	0	16	84	61	39	49	18	43	NA	42	32	26
Tomida	Agilent	117	61	NA	68	11	21	0	51	49	48	52	38	13	42	NA	39	33	27
Beer	Affymetrix	86	64	NA	NA	NA	NA	NA	41	59	11	89	NA	46	28	NA	45	30	24
TCGA	RNAseq	435	66	NA	55	23	17	5	46	54	15	85	14	27	25	NA	37	29	34
Botling	Affymetrix	106	64	NA	66	18	12	4	43	57	NA	NA	NA	NA	73	NA	35	37	28
Zhu	Affymetrix	28	63.2	61	50	50	0	0	46	54	NA	NA	NA	NA	46	NA	43	32	25
Percentages represent the fraction of patients with a specific trait divided by the total number of patients with available data for that trait
*: Percent of patients receiving adjuvant chemotherapy
**: Based on intersection with data from Tang et al.

## Sheet: Classifications
DataSet	Assay	Wilkerson	Planck_EGFR_signature	Planck_Wt_Wt_signature	Staaf	Fukui	Park	Shibata	Cheung	Takeuchi	Garber	Bhattacharjee	Zhu_15gene_RP	Okayama_4gene_RP	Sun_50gene_RP	Lau_3gene_RP	Hsu_4gene_RP	Tang_18gene_RP	Shedden_MethodA_RP	ConsensusSampleGroup_>=8	NapsaSurfactant_metagene	ImmuneResponse_metagene	Stroma_ECM_metagene	Basal_metagene	Proliferation_metagene
Roepman	5000351	squamoid	CCL2	CCL1	AC1	BC_high	S_C2	Bronchial	Alveolar	nonTRU	AC3	C1	high_risk	intermediate	high_risk	low_risk	high_risk	high_risk	High_RiskScore	3	0.477857997936403	0.726594353954439	-0.46798929742118	0.0571774819330391	0.147796145584111
Roepman	5000355	bronchioid	CCL1	CCL2	AC1	BC_low	S_C2	Bronchial	DASC	TRU	AC3	C4	high_risk	high_risk	low_risk	low_risk	low_risk	low_risk	Moderate_RiskScore	NA	0.393330056460398	0.154468375999505	-0.559629402587186	-0.402640656052964	0.463684352350184
Roepman	5000409	bronchioid	CCL2	CCL2	AC1	BC_high	S_C2	Bronchial	DASC	nonTRU	AC3	C1	high_risk	low_risk	low_risk	low_risk	high_risk	high_risk	High_RiskScore	NA	-0.616083448605179	0.380337246109593	0.734432057333601	0.631802907626634	-0.350106132826949
Roepman	5000411	squamoid	CCL2	CCL1	AC1	BC_high	F_C1	Bronchial	DASC	nonTRU	AC3	C1	high_risk	intermediate	low_risk	low_risk	high_risk	high_risk	Moderate_RiskScore	3	-3.44794060932329	-0.100785815367217	1.6147171368476	4.62498342777818	0.27348302531259
Roepman	5000413	magnoid	CCL2	CCL1	AC2	BC_low	F_C1	Bronchial	DASC	nonTRU	AC3	C1	high_risk	intermediate	low_risk	low_risk	low_risk	high_risk	Moderate_RiskScore	NA	-0.552682850340939	-0.134533206203833	0.369087990361327	0.0156458489776521	0.502821011012982
Roepman	5000430	magnoid	CCL2	CCL1	AC2	BC_low	F_C1	Bronchial	DASC	nonTRU	AC2	C2	high_risk	intermediate	low_risk	low_risk	high_risk	high_risk	Moderate_RiskScore	2	-0.0399751975018454	-0.222516618145643	-0.0380970381799771	-0.0867436455287517	0.775888776536806
Roepman	5000433	squamoid	CCL2	CCL1	AC1	BC_high	F_C1	Bronchial	DASC	nonTRU	AC3	C1	low_risk	high_risk	high_risk	low_risk	high_risk	high_risk	High_RiskScore	3	-1.65188556932624	-0.287853668918844	0.900270065720716	3.96480551846567	0.333993160389679
Roepman	5000435	squamoid	CCL2	CCL1	AC2	BC_high	F_C1	Bronchial	DASC	nonTRU	AC3	C2	high_risk	high_risk	high_risk	high_risk	high_risk	high_risk	High_RiskScore	3	-1.63472955835585	-0.561795208290558	1.05214357309395	7.07917185866656	1.30660478282075
Roepman	5000477	bronchioid	CCL2	CCL2	AC2	BC_high	S_C2	Bronchial	Alveolar	TRU	AC1	C4	high_risk	low_risk	low_risk	high_risk	high_risk	low_risk	Moderate_RiskScore	NA	0.723272754322598	-0.301556627070219	1.29180965295934	0.475146182112483	-0.217977202063146
Roepman	5000486	bronchioid	CCL1	CCL2	AC1	BC_low	S_C2	Alveolar	Alveolar	TRU	AC1	C4	low_risk	intermediate	low_risk	low_risk	low_risk	low_risk	Moderate_RiskScore	1	-0.0510304000320144	1.09608855177837	-0.349901214499959	0.131166321413566	-0.439750775913749
Roepman	5000488	bronchioid	CCL1	CCL2	AC2	BC_low	S_C2	Alveolar	Alveolar	TRU	AC2	C3	low_risk	low_risk	high_risk	low_risk	low_risk	low_risk	Low_RiskScore	1	1.478872496492	-0.018009433489457	-0.175788288208242	-0.273058624463456	-1.08053779074952
Roepman	5000490	magnoid	CCL2	CCL1	AC2	BC_low	F_C1	Bronchial	DASC	nonTRU	AC3	C1	high_risk	high_risk	high_risk	low_risk	high_risk	high_risk	High_RiskScore	NA	-0.909371109164767	-0.249104294876085	-1.53366665706801	-0.363099229219333	0.50644961104827
Roepman	5000501	squamoid	CCL2	CCL2	AC1	BC_high	F_C1	Bronchial	DASC	nonTRU	AC3	C1	low_risk	intermediate	high_risk	low_risk	high_risk	low_risk	High_RiskScore	3	-1.6420066251581	0.117531681923873	0.451882890474422	3.52238621985797	-0.610812240923074
Roepman	5000502	bronchioid	CCL2	Unclassified	AC2	BC_high	S_C2	Bronchial	DASC	nonTRU	AC3	C1	low_risk	intermediate	high_risk	low_risk	high_risk	high_risk	High_RiskScore	NA	-2.64758739480141	0.482844833995912	0.964397490956457	1.15053939166631	-0.327627546932097
Roepman	5000504	bronchioid	CCL1	CCL2	AC2	BC_high	S_C2	Alveolar	Alveolar	TRU	AC2	C3	low_risk	low_risk	low_risk	low_risk	high_risk	low_risk	Low_RiskScore	NA	1.74457476019664	0.44488399843536	-0.523237887119128	0.591554018582668	-0.69762632953742
Roepman	5000508	bronchioid	CCL1	CCL2	AC1	BC_low	S_C2	Alveolar	Alveolar	TRU	AC1	C4	low_risk	low_risk	high_risk	high_risk	high_risk	high_risk	Moderate_RiskScore	1	1.2990514391483	0.253597209809924	0.655555437233546	-0.00841465122570131	-1.3560034833931
Roepman	5000511	magnoid	CCL1	CCL1	AC2	BC_low	F_C1	Bronchial	DASC	nonTRU	AC2	C1	high_risk	low_risk	low_risk	low_risk	high_risk	high_risk	Low_RiskScore	NA	0.440922938846459	-0.493577880542304	-0.97327906229258	-0.435521130631954	0.496496141282038
Roepman	5000979	squamoid	CCL2	CCL1	AC1	BC_high	F_C1	Bronchial	DASC	nonTRU	AC3	C1	low_risk	high_risk	low_risk	high_risk	low_risk	high_risk	High_RiskScore	3	-3.62318912345461	-0.357892425189989	-0.624306791265127	3.83529529325824	1.3816395523422
Roepman	5001001	magnoid	CCL1	CCL1	AC2	BC_low	F_C1	Bronchial	DASC	nonTRU	AC2	C2	high_risk	intermediate	low_risk	high_risk	low_risk	high_risk	Moderate_RiskScore	2	0.198767989757996	-0.807993732805641	-1.58522338398101	-0.982068802883665	0.826649729367302
Roepman	5001221	squamoid	CCL1	CCL2	AC1	BC_high	S_C2	Alveolar	Alveolar	TRU	AC1	C4	low_risk	intermediate	low_risk	low_risk	high_risk	low_risk	Low_RiskScore	NA	0.24304297101831	0.167495942802901	0.633181749884445	-0.410143357292707	-0.0247607586913317
Roepman	5001222	bronchioid	CCL1	CCL2	AC1	BC_high	S_C2	Bronchial	DASC	nonTRU	AC3	C1	low_risk	high_risk	low_risk	low_risk	low_risk	low_risk	Moderate_RiskScore	NA	-0.151302879169709	0.0156919140899137	-0.329428856494076	3.23707021843788	0.684079569196273
Roepman	5001223	bronchioid	CCL1	CCL2	AC1	BC_high	S_C2	Bronchial	Alveolar	TRU	AC1	C4	low_risk	intermediate	low_risk	low_risk	low_risk	low_risk	Low_RiskScore	1	1.59120553702454	0.394971914384484	0.185999429867862	0.709294550005593	0.112559132571505
Roepman	5001225	magnoid	CCL1	CCL2	AC2	BC_low	S_C2	Alveolar	Alveolar	TRU	AC1	C3	low_risk	low_risk	low_risk	low_risk	low_risk	low_risk	Low_RiskScore	NA	2.22431722552382	-1.03394468168495	-1.33275580703215	-0.576984538321636	-1.17640304389364
Roepman	5001230	magnoid	CCL2	CCL1	AC2	BC_high	F_C1	Bronchial	DASC	nonTRU	AC2	C1	high_risk	high_risk	high_risk	high_risk	high_risk	high_risk	Moderate_RiskScore	2	-1.5347144101232	-0.0573680256684	-0.618512588087311	0.155624517045233	0.776532800394943
Roepman	5001231	squamoid	CCL2	CCL1	AC1	BC_high	F_C1	Bronchial	DASC	nonTRU	AC3	C1	high_risk	high_risk	high_risk	low_risk	low_risk	high_risk	High_RiskScore	3	0.0835044851797938	0.379375550107445	-0.00976464372684467	0.792480155944813	0.550327666452761
Roepman	5001233	bronchioid	CCL1	CCL2	AC2	BC_low	S_C2	Alveolar	Alveolar	TRU	AC2	C3	low_risk	low_risk	low_risk	high_risk	low_risk	low_risk	Low_RiskScore	1	1.52773216085681	0.113604446151693	0.243367878204487	0.0481759495447671	-0.846422226778654
Roepman	5001236	bronchioid	CCL1	CCL2	AC1	BC_high	S_C2	Alveolar	Alveolar	TRU	AC1	C4	low_risk	intermediate	low_risk	low_risk	low_risk	low_risk	Low_RiskScore	1	1.41384633497233	0.0117027130067386	1.00027760033773	-0.309515544330171	0.216012376614746
Roepman	5001239	squamoid	CCL2	CCL2	AC1	BC_high	S_C2	Bronchial	Alveolar	TRU	AC1	C1	high_risk	high_risk	low_risk	low_risk	low_risk	low_risk	Low_RiskScore	NA	-0.128212001763675	0.815697045133972	1.40174541822452	-0.0502986837874092	0.318086483284063
Roepman	6000412	magnoid	CCL2	CCL1	AC2	BC_high	F_C1	Bronchial	DASC	nonTRU	AC3	C1	low_risk	intermediate	low_risk	high_risk	high_risk	high_risk	High_RiskScore	2	-0.201109818767446	-0.0287024568365344	0.702950821559852	0.26080948232266	0.21437886399128
Roepman	6000424	squamoid	CCL2	CCL1	AC1	BC_low	F_C1	Bronchial	DASC	nonTRU	AC3	C1	high_risk	high_risk	high_risk	low_risk	high_risk	high_risk	High_RiskScore	3	-1.99202781939779	-0.402147512642089	-0.0867297118298744	0.171720096117077	0.657707530117365
Roepman	6000430	magnoid	CCL2	CCL1	AC2	BC_high	F_C1	Bronchial	DASC	nonTRU	AC2	C2	high_risk	low_risk	high_risk	low_risk	low_risk	high_risk	Low_RiskScore	2	0.876682825020926	-0.0939585371765673	0.167951870979157	-0.405934225495878	0.699547649061545
Roepman	6000441	bronchioid	CCL1	CCL2	AC1	BC_high	S_C2	Alveolar	Alveolar	TRU	AC1	C4	low_risk	intermediate	high_risk	high_risk	high_risk	low_risk	Moderate_RiskScore	1	1.10796135396542	0.171994820744456	0.668213399681769	-0.078478704490985	-0.381711024011551
Roepman	6000448	bronchioid	CCL1	CCL2	AC1	BC_low	S_C2	Alveolar	Alveolar	TRU	AC1	C4	low_risk	low_risk	low_risk	low_risk	low_risk	low_risk	Low_RiskScore	1	1.26138547710882	0.488538077273917	1.05665762154843	-0.799911204072942	-0.488049452922167
Roepman	6000449	bronchioid	CCL1	CCL2	AC2	BC_low	S_C2	Alveolar	Alveolar	TRU	AC2	C3	low_risk	low_risk	low_risk	high_risk	low_risk	low_risk	Low_RiskScore	1	1.27524386206628	-0.0991483385737425	0.440656045877621	-0.47943864764383	-1.20006493757633
Roepman	6000450	squamoid	CCL2	CCL1	AC2	BC_high	F_C1	Bronchial	DASC	nonTRU	AC3	C1	high_risk	high_risk	high_risk	high_risk	low_risk	high_risk	High_RiskScore	3	-0.998909345796502	-1.1408393840603	0.201413119310454	5.08162891113802	0.247665271868563
Roepman	6000458	magnoid	CCL2	CCL1	AC2	BC_low	F_C1	Bronchial	DASC	nonTRU	AC3	C4	low_risk	high_risk	high_risk	low_risk	low_risk	high_risk	High_RiskScore	NA	-1.77716375803568	-0.11881662338303	-0.968363826894961	0.0890634878332655	-0.0494631484093242
Roepman	6000461	squamoid	CCL2	CCL1	AC2	BC_low	F_C1	Bronchial	DASC	nonTRU	AC3	C1	high_risk	high_risk	high_risk	low_risk	high_risk	high_risk	High_RiskScore	3	-2.88738421959973	-0.704086594188977	-1.40334973200827	-0.818679675996251	0.99384122929302
Roepman	6000462	squamoid	CCL2	CCL2	AC1	BC_low	S_C2	Bronchial	Alveolar	TRU	AC1	C4	low_risk	intermediate	low_risk	low_risk	low_risk	low_risk	Moderate_RiskScore	NA	-0.452545417759811	0.968932533303179	0.700990829063046	-0.0431711706937049	-0.547266114614831
Roepman	6000466	bronchioid	CCL2	CCL2	AC2	BC_low	S_C2	Bronchial	Alveolar	TRU	AC2	C2	high_risk	low_risk	low_risk	low_risk	high_risk	high_risk	Moderate_RiskScore	NA	-0.735664700003357	0.236431758958108	1.38765213720518	0.0630099940060406	-0.356058259167164
Roepman	6000468	squamoid	CCL2	CCL1	AC1	BC_high	F_C1	Bronchial	DASC	nonTRU	AC3	C1	high_risk	high_risk	low_risk	low_risk	high_risk	high_risk	High_RiskScore	3	-1.50945697329893	0.191189161774627	0.495699716141657	0.0209850860181613	0.672997436505674
Roepman	6000699	bronchioid	CCL1	CCL2	AC2	BC_low	S_C2	Alveolar	Alveolar	TRU	AC1	C3	low_risk	low_risk	low_risk	low_risk	low_risk	low_risk	Low_RiskScore	1	1.6368710098218	0.186170258034738	-0.338442455045898	-0.521576003002025	-0.618042049007484
Roepman	6000701	bronchioid	CCL1	CCL2	AC1	BC_low	S_C2	Bronchial	DASC	TRU	AC1	C1	high_risk	intermediate	low_risk	low_risk	high_risk	high_risk	Moderate_RiskScore	NA	-1.18508511051541	0.0877016592037813	-0.734888031184425	2.04687434238649	-0.141197405033885
Roepman	6000703	magnoid	CCL1	CCL2	AC2	BC_low	S_C2	Bronchial	DASC	TRU	AC2	C2	high_risk	low_risk	high_risk	low_risk	high_risk	high_risk	Low_RiskScore	NA	0.782980248846699	-0.0461054054239929	-0.727901481185781	0.528269272103996	0.392259974075373
Roepman	6000711	squamoid	CCL2	CCL1	AC2	BC_high	F_C1	Bronchial	DASC	nonTRU	AC3	C4	high_risk	intermediate	high_risk	high_risk	high_risk	low_risk	High_RiskScore	3	-1.64912421072688	-0.530125213129701	1.70846250890115	0.210477972321548	-0.052921074915676
Roepman	6000718	bronchioid	CCL1	CCL2	AC2	BC_low	S_C2	Alveolar	Alveolar	TRU	AC2	C3	low_risk	low_risk	low_risk	low_risk	high_risk	low_risk	Low_RiskScore	1	2.03646938153695	-0.0585556271753898	0.140001504534302	0.0996599506347427	-1.06104367791873
Roepman	6000720	magnoid	CCL2	CCL2	AC1	BC_high	S_C2	Bronchial	Alveolar	TRU	AC1	C4	high_risk	high_risk	low_risk	high_risk	low_risk	low_risk	Low_RiskScore	NA	0.683448539569967	-0.415302379513021	-0.201338850388611	0.0266979390188177	0.186229445567495
Roepman	6000724	squamoid	CCL2	CCL2	AC1	BC_high	S_C2	Bronchial	DASC	nonTRU	AC3	C4	low_risk	intermediate	high_risk	low_risk	low_risk	low_risk	Moderate_RiskScore	NA	-0.742128610808843	0.558785460620162	1.26183597831143	1.59682702648957	-0.179936150017275
Roepman	6000725	magnoid	CCL1	CCL2	AC2	BC_low	S_C2	Alveolar	Alveolar	TRU	AC2	C3	high_risk	low_risk	high_risk	low_risk	high_risk	low_risk	Low_RiskScore	NA	2.15265107313425	-0.97058369823553	-1.20265635127462	-0.0170499076730441	-0.603781633006376
Roepman	6000728	bronchioid	CCL1	CCL2	AC1	BC_high	S_C2	Alveolar	Alveolar	TRU	AC1	C4	low_risk	low_risk	high_risk	high_risk	high_risk	low_risk	Moderate_RiskScore	1	1.68537093227959	-0.0696307481717012	-0.38452425729011	1.43254677374029	-0.093620433833273
Roepman	6000734	magnoid	CCL2	CCL1	AC2	BC_high	F_C1	Bronchial	DASC	nonTRU	AC3	C1	high_risk	high_risk	low_risk	low_risk	low_risk	high_risk	High_RiskScore	2	-0.265161615602913	0.138715084862121	-0.329788352327441	0.14176393380673	0.859986211893483
Roepman	6000767	bronchioid	CCL1	CCL2	AC1	BC_low	S_C2	Alveolar	Alveolar	TRU	AC1	C4	low_risk	intermediate	high_risk	high_risk	low_risk	low_risk	Low_RiskScore	1	1.23067793673101	-0.720512528523355	-0.81740238333811	-0.299079683454569	-0.100232330666589
Roepman	6000770	magnoid	CCL2	CCL1	AC2	BC_high	F_C1	Bronchial	DASC	nonTRU	AC3	C1	low_risk	high_risk	high_risk	high_risk	low_risk	high_risk	High_RiskScore	2	-2.35027611011066	0.0364678978764391	-0.802888596442839	0.119209537664099	0.85272473454696
Roepman	6000771	squamoid	CCL2	CCL1	AC1	BC_low	F_C1	Bronchial	DASC	nonTRU	AC3	C1	high_risk	high_risk	low_risk	low_risk	low_risk	high_risk	Moderate_RiskScore	3	-1.04350826727705	0.0701937389670161	-0.277521882074276	-0.459534790496285	1.33493909597098
Roepman	6001481	bronchioid	CCL2	CCL2	AC1	BC_low	S_C2	Bronchial	Alveolar	TRU	AC1	C4	low_risk	low_risk	low_risk	low_risk	high_risk	low_risk	Moderate_RiskScore	1	0.0105725587762125	0.581984686799874	0.891329763287883	0.339924396157085	-0.836130704134076
Roepman	6001483	magnoid	CCL2	CCL1	AC2	BC_low	F_C1	Bronchial	DASC	nonTRU	AC2	C2	high_risk	high_risk	low_risk	low_risk	low_risk	high_risk	Moderate_RiskScore	2	-1.0886700669208	0.103265421930285	-0.818402131084534	0.330236910452635	0.152820860774362
Roepman	6001487	bronchioid	CCL1	CCL2	AC1	BC_low	S_C2	Bronchial	Alveolar	TRU	AC1	C4	low_risk	low_risk	low_risk	low_risk	high_risk	low_risk	Low_RiskScore	1	0.0516709821446489	0.977580813049414	0.0703396433204156	-0.151375743505027	-0.574534946601316
Roepman	6001489	bronchioid	CCL1	CCL2	AC1	BC_low	S_C2	Alveolar	Alveolar	TRU	AC1	C4	low_risk	low_risk	low_risk	low_risk	low_risk	low_risk	Low_RiskScore	1	1.68915420144391	-0.368416078104476	-0.502815191324072	0.0208622915534268	-1.07762471970043
Roepman	6001490	squamoid	CCL2	CCL1	AC1	BC_high	S_C2	Bronchial	DASC	nonTRU	AC3	C1	high_risk	intermediate	low_risk	low_risk	low_risk	low_risk	High_RiskScore	3	-0.558074631448081	0.50058162613005	0.0963330764753908	0.466649077710506	0.0292842602369504
GSE26939	GSM663292	bronchioid	CCL1	CCL2	AC1	BC_high	S_C2	Alveolar	Alveolar	TRU	AC1	C4	low_risk	low_risk	low_risk	low_risk	high_risk	low_risk	Moderate_RiskScore	1	1.16845641516667	0.511036915076923	0.807272059595238	-0.484422872208333	-1.35585971008046
GSE26939	GSM663293	bronchioid	CCL2	CCL2	AC1	BC_low	F_C1	Alveolar	DASC	nonTRU	AC1	C4	low_risk	intermediate	low_risk	low_risk	low_risk	low_risk	Low_RiskScore	NA	0.078378316	-0.433869991307692	1.36534720864286	0.102674555875	-0.484696227574713
GSE26939	GSM663305	magnoid	CCL2	CCL1	AC2	BC_low	F_C1	Alveolar	DASC	nonTRU	AC2	C2	low_risk	high_risk	high_risk	high_risk	low_risk	high_risk	Low_RiskScore	2	-0.107476646	-1.18806751123077	-0.233331243595238	-0.598843089958333	1.0761662991954
GSE26939	GSM663323	bronchioid	CCL1	CCL2	AC1	BC_low	S_C2	Alveolar	Alveolar	TRU	AC1	C4	low_risk	intermediate	low_risk	low_risk	high_risk	low_risk	Low_RiskScore	1	1.687669045	1.05829861365385	-0.58300833002381	-0.320362009958333	-0.49156488108046
GSE26939	GSM663334	bronchioid	CCL1	CCL2	AC2	BC_high	S_C2	Alveolar	Alveolar	TRU	AC1	C4	high_risk	low_risk	low_risk	high_risk	low_risk	low_risk	Low_RiskScore	1	0.171834757	-0.252830305358974	-1.12851260792857	-0.0247956690416667	0.0651339420344828
GSE26939	GSM663356	bronchioid	CCL1	CCL2	AC2	BC_high	S_C2	Alveolar	Alveolar	nonTRU	AC1	C4	high_risk	low_risk	low_risk	high_risk	low_risk	high_risk	Moderate_RiskScore	1	-0.748107246666667	-0.716536973282051	-0.476500393595238	0.152131457208333	-0.364891605770115
GSE26939	GSM663363	squamoid	CCL2	CCL1	AC1	BC_high	F_C1	Alveolar	DASC	nonTRU	AC1	C1	high_risk	high_risk	low_risk	high_risk	low_risk	high_risk	High_RiskScore	3	0.215774590666666	0.50722962801282	0.244980792738095	0.983280686708333	0.645044315298851
GSE26939	GSM663364	magnoid	CCL2	CCL1	AC2	BC_low	F_C1	Bronchial	DASC	nonTRU	AC2	C1	high_risk	high_risk	high_risk	high_risk	low_risk	high_risk	Moderate_RiskScore	2	-1.00827734016667	-0.935968617628205	-0.372935226261905	-0.464535510541667	0.543410855149425
GSE26939	GSM663370	bronchioid	CCL1	CCL2	AC1	BC_low	S_C2	Alveolar	Alveolar	TRU	AC1	C4	low_risk	intermediate	low_risk	low_risk	low_risk	low_risk	Low_RiskScore	1	0.831477682333333	0.309800053051282	0.163240719309524	-0.197184834208333	-0.751056274494253
GSE26939	GSM663379	bronchioid	CCL1	CCL2	AC1	BC_low	S_C2	Alveolar	Alveolar	TRU	AC1	C4	low_risk	intermediate	low_risk	low_risk	high_risk	low_risk	Low_RiskScore	1	1.32127514016667	-0.191918997282051	-0.172845711690476	-0.447049561041667	-1.12318422764368
GSE26939	GSM663383	bronchioid	CCL1	CCL2	AC1	BC_high	S_C2	Alveolar	Alveolar	TRU	AC1	C4	high_risk	intermediate	low_risk	low_risk	low_risk	low_risk	Low_RiskScore	1	0.897151362666667	0.226460886884615	0.898591014642857	1.61684523354167	-0.757192881149425
GSE26939	GSM663289	squamoid	CCL2	CCL1	AC2	BC_high	F_C1	Bronchial	DASC	nonTRU	AC3	C1	high_risk	high_risk	high_risk	high_risk	high_risk	high_risk	High_RiskScore	3	-1.95145073616667	-0.918294758871795	0.216109145642857	1.575521991625	0.69430924662069
GSE26939	GSM663290	bronchioid	CCL1	CCL2	AC1	BC_low	S_C2	Alveolar	Alveolar	TRU	AC1	C3	low_risk	low_risk	high_risk	high_risk	high_risk	low_risk	Moderate_RiskScore	1	0.0335870214999998	-0.547706145474359	0.12715778002381	0.127687761625	-1.34688671245977
GSE26939	GSM663294	bronchioid	CCL2	CCL2	AC2	BC_low	S_C2	Alveolar	DASC	TRU	AC2	C3	low_risk	low_risk	low_risk	low_risk	high_risk	low_risk	Low_RiskScore	NA	0.627511993333333	0.590903542397436	0.343830934404762	0.286180803375	-0.83663047462069
GSE26939	GSM663303	magnoid	CCL1	CCL2	AC2	BC_high	S_C2	Alveolar	Alveolar	TRU	AC2	C3	low_risk	low_risk	high_risk	high_risk	high_risk	high_risk	High_RiskScore	NA	1.068036292	0.211393374	0.326316599690476	1.02225473054167	0.0368837619655172
GSE26939	GSM663304	magnoid	CCL2	CCL1	AC2	BC_high	F_C1	Bronchial	DASC	nonTRU	AC3	C3	high_risk	high_risk	high_risk	high_risk	low_risk	high_risk	High_RiskScore	2	-1.71090610116667	-1.47760422611538	-0.123566360071429	0.616889789375	0.275210966126437
GSE26939	GSM663306	magnoid	CCL2	CCL1	AC2	BC_low	F_C1	Alveolar	DASC	nonTRU	AC1	C4	high_risk	intermediate	high_risk	high_risk	high_risk	low_risk	Low_RiskScore	NA	1.81175083716667	-0.955339140294872	-0.0927218377380953	0.228674084208333	0.205691759597701
GSE26939	GSM663315	squamoid	CCL2	CCL1	AC1	BC_high	F_C1	Alveolar	DASC	nonTRU	AC1	C1	low_risk	high_risk	low_risk	high_risk	high_risk	high_risk	High_RiskScore	3	0.452859989833333	-0.609351576051282	1.44590718888095	0.651329005458333	0.648861034333333
GSE26939	GSM663319	magnoid	CCL2	CCL1	AC2	BC_high	F_C1	Bronchial	DASC	nonTRU	AC2	C1	high_risk	high_risk	high_risk	low_risk	high_risk	high_risk	Moderate_RiskScore	2	-0.0574733358333334	0.150750993666667	-0.231976901309524	0.412755665208333	0.975030713873563
GSE26939	GSM663320	magnoid	CCL2	CCL1	AC2	BC_low	F_C1	Alveolar	DASC	nonTRU	AC1	C2	low_risk	intermediate	high_risk	high_risk	low_risk	high_risk	Moderate_RiskScore	NA	-0.624974020833333	-0.228661766487179	-0.525735662642857	-0.817922513041667	0.568460142367816
GSE26939	GSM663338	magnoid	CCL1	CCL1	AC2	BC_low	F_C1	Alveolar	DASC	nonTRU	AC2	C2	high_risk	low_risk	high_risk	low_risk	low_risk	high_risk	Low_RiskScore	NA	0.265000730333333	0.404648599935897	-0.170772909928571	-0.269294007041667	0.323102929402299
GSE26939	GSM663341	magnoid	CCL2	CCL1	AC2	BC_high	F_C1	Bronchial	DASC	nonTRU	AC2	C1	high_risk	high_risk	low_risk	high_risk	high_risk	high_risk	Moderate_RiskScore	2	-0.630643167833333	-1.37887668011538	-1.88147457783333	0.525506020458333	0.955497012770115
GSE26939	GSM663345	magnoid	CCL2	CCL1	AC2	BC_high	F_C1	Bronchial	DASC	nonTRU	AC3	C3	low_risk	high_risk	high_risk	high_risk	low_risk	high_risk	High_RiskScore	2	-1.37590046733333	-1.15865575034615	-1.87042223683333	0.741517723208333	-0.372881802436782
GSE26939	GSM663374	magnoid	CCL2	CCL1	AC2	BC_low	F_C1	Bronchial	DASC	nonTRU	AC2	C2	high_risk	intermediate	high_risk	high_risk	high_risk	high_risk	Moderate_RiskScore	2	-0.161963560333334	-0.536761321615385	-0.0708036417857143	-0.0105429005416667	-0.159393343965517
GSE26939	GSM663380	magnoid	CCL2	CCL1	AC2	BC_low	F_C1	Bronchial	DASC	nonTRU	AC1	C4	high_risk	high_risk	high_risk	high_risk	low_risk	low_risk	Moderate_RiskScore	NA	-0.0865143961666668	-0.501935762820513	0.298713303785714	1.71523053345833	-0.141092521321839
GSE26939	GSM663381	magnoid	CCL2	CCL1	AC2	BC_low	F_C1	Bronchial	DASC	nonTRU	AC2	C2	high_risk	high_risk	high_risk	high_risk	low_risk	high_risk	Moderate_RiskScore	2	-0.789746204166667	-1.37526356152564	0.517979375452381	0.212663941458333	0.432454570494253
GSE26939	GSM663392	magnoid	CCL1	CCL1	AC2	BC_low	S_C2	Alveolar	Alveolar	nonTRU	AC2	C3	low_risk	high_risk	low_risk	high_risk	high_risk	high_risk	Moderate_RiskScore	NA	0.504643294333333	-1.16328687137179	-0.497318727976191	-0.431978819125	0.381884598758621
GSE26939	GSM663337	squamoid	CCL2	CCL1	AC1	BC_high	S_C2	Alveolar	DASC	nonTRU	AC1	C4	high_risk	intermediate	high_risk	high_risk	high_risk	low_risk	Moderate_RiskScore	NA	0.7991734015	0.045506201474359	-0.17883472102381	0.593139237625	0.304913309528736
GSE26939	GSM663349	magnoid	CCL2	CCL1	AC2	BC_high	S_C2	Alveolar	DASC	nonTRU	AC1	C1	low_risk	intermediate	low_risk	high_risk	high_risk	low_risk	Moderate_RiskScore	NA	0.42751477	-0.859923010025641	-0.126780695880952	-0.405095639125	0.465744364770115
GSE26939	GSM663362	magnoid	CCL2	CCL1	AC2	BC_low	F_C1	Bronchial	DASC	nonTRU	AC2	C2	high_risk	intermediate	low_risk	high_risk	low_risk	high_risk	Moderate_RiskScore	2	-0.919870172666667	-0.322900162589744	-0.710847279071429	-0.263744618708333	0.867557030264368
GSE26939	GSM663375	squamoid	CCL2	CCL2	AC1	BC_high	S_C2	Alveolar	DASC	nonTRU	AC1	C4	high_risk	intermediate	high_risk	high_risk	low_risk	low_risk	Moderate_RiskScore	NA	-0.0875955765000001	0.110757568692308	-0.384839580690476	1.71747968595833	-0.0470907171494253
GSE26939	GSM663335	magnoid	CCL2	CCL1	AC2	BC_high	F_C1	Bronchial	DASC	nonTRU	AC3	C1	high_risk	high_risk	high_risk	high_risk	low_risk	high_risk	High_RiskScore	2	-3.01596792316667	-2.40222436420513	-1.69618180783333	0.0994074663749999	1.68950216882759
GSE26939	GSM663336	squamoid	CCL2	CCL1	AC2	BC_low	F_C1	Bronchial	DASC	nonTRU	AC3	C3	high_risk	high_risk	low_risk	high_risk	high_risk	low_risk	Moderate_RiskScore	3	-0.3124244445	0.547255923717949	0.276067293166667	-0.166446699875	0.206706724034483
GSE26939	GSM663339	squamoid	CCL2	CCL1	AC1	BC_low	F_C1	Bronchial	DASC	nonTRU	AC3	C1	high_risk	high_risk	high_risk	low_risk	high_risk	high_risk	Moderate_RiskScore	3	-1.74740718366667	-0.481055413307692	-0.827847921119048	-0.108532553375	1.31278710113793
GSE26939	GSM663340	bronchioid	CCL2	CCL2	AC2	BC_high	F_C1	Alveolar	DASC	TRU	AC2	C4	low_risk	intermediate	low_risk	high_risk	high_risk	low_risk	Moderate_RiskScore	NA	0.508877214	-0.0173793142948718	0.331050385928571	1.633273611375	-0.525546763586207
GSE26939	GSM663342	bronchioid	CCL1	CCL2	AC1	BC_low	S_C2	Alveolar	Alveolar	TRU	AC1	C4	low_risk	low_risk	low_risk	low_risk	high_risk	low_risk	Low_RiskScore	1	0.905667153	0.939896639692308	-0.127387631642857	-0.326332704291667	-0.921513727712644
GSE26939	GSM663343	magnoid	CCL2	CCL1	AC2	BC_high	F_C1	Bronchial	DASC	nonTRU	AC3	C1	high_risk	high_risk	high_risk	high_risk	low_risk	high_risk	High_RiskScore	2	-3.27348400466667	-2.47781458215385	-1.79815726183333	3.105621209875	1.04862590705747
GSE26939	GSM663344	magnoid	CCL2	CCL1	AC2	BC_high	F_C1	Bronchial	DASC	nonTRU	AC3	C1	high_risk	high_risk	low_risk	high_risk	low_risk	high_risk	High_RiskScore	2	-2.832484685	-1.96936680952564	-0.371026395976191	0.029830604125	1.02908187035632
GSE26939	GSM663346	squamoid	CCL2	CCL1	AC2	BC_high	F_C1	Bronchial	DASC	nonTRU	AC3	C1	high_risk	intermediate	low_risk	low_risk	low_risk	high_risk	High_RiskScore	3	-0.940423393666667	0.0608735038461538	0.916632521261905	1.073574052875	0.650872210022988
GSE26939	GSM663348	squamoid	CCL2	CCL1	AC1	BC_high	F_C1	Alveolar	DASC	nonTRU	AC3	C1	high_risk	intermediate	high_risk	low_risk	low_risk	high_risk	High_RiskScore	3	-0.2811648825	-0.0745481533333333	0.637720848404762	-0.250995137791667	0.621713672942529
GSE26939	GSM663350	squamoid	CCL2	CCL1	AC2	BC_high	F_C1	Bronchial	DASC	nonTRU	AC3	C1	high_risk	high_risk	high_risk	high_risk	low_risk	high_risk	High_RiskScore	3	-2.5896254325	-0.585370716461538	-1.52356685669048	1.14514444904167	1.09165786174713
GSE26939	GSM663354	magnoid	CCL2	CCL1	AC2	BC_low	F_C1	Bronchial	DASC	nonTRU	AC3	C2	high_risk	high_risk	high_risk	low_risk	low_risk	high_risk	High_RiskScore	2	-2.79530131433333	-0.976890082115385	-1.19966337997619	-0.793047102708333	1.2276152628046
GSE26939	GSM663361	bronchioid	CCL1	CCL2	AC1	BC_high	S_C2	Alveolar	Alveolar	TRU	AC1	C4	low_risk	low_risk	low_risk	high_risk	low_risk	low_risk	Moderate_RiskScore	1	0.410043101666666	0.92362139674359	-0.14984161697619	0.088121982125	-0.406146804137931
GSE26939	GSM663367	magnoid	Unclassified	CCL1	AC2	BC_low	F_C1	Bronchial	DASC	nonTRU	AC3	C2	high_risk	intermediate	low_risk	low_risk	low_risk	high_risk	High_RiskScore	NA	-2.95023505733333	-1.30023970302564	-2.18445720721429	-0.382355804541667	0.490400057517241
GSE26939	GSM663371	bronchioid	CCL1	CCL2	AC1	BC_low	S_C2	Alveolar	Alveolar	TRU	AC1	C4	high_risk	low_risk	low_risk	low_risk	low_risk	low_risk	Low_RiskScore	1	0.401915071666667	0.283425219692308	-0.885736610595238	-0.279672985375	-0.740390931298851
GSE26939	GSM663372	squamoid	CCL2	CCL1	AC1	BC_high	F_C1	Bronchial	DASC	nonTRU	AC3	C1	high_risk	intermediate	high_risk	high_risk	low_risk	high_risk	High_RiskScore	3	-0.695052200666667	0.151777418589744	1.10711518921429	0.758964892958333	0.520232423321839
GSE26939	GSM663376	bronchioid	CCL1	CCL2	AC1	BC_low	F_C1	Alveolar	Alveolar	nonTRU	AC1	C4	low_risk	intermediate	low_risk	low_risk	high_risk	low_risk	Low_RiskScore	1	-0.0528174846666667	1.44790535875641	0.6309854475	-0.672726028875	-0.362648785172414
GSE26939	GSM663377	magnoid	CCL2	CCL1	AC2	BC_low	F_C1	Bronchial	DASC	nonTRU	AC2	C2	high_risk	intermediate	high_risk	low_risk	low_risk	low_risk	High_RiskScore	2	-0.1380288315	-0.131882338384615	-0.0575830272619048	0.154356572291667	-0.028669484908046
GSE26939	GSM663390	magnoid	CCL2	CCL1	AC2	BC_high	F_C1	Bronchial	DASC	nonTRU	AC3	C1	high_risk	high_risk	high_risk	high_risk	low_risk	high_risk	High_RiskScore	2	-1.7849611665	-0.968896051487179	-0.834681265309524	1.827775848125	1.34590116502299
GSE26939	GSM663393	squamoid	CCL2	CCL1	AC1	BC_low	F_C1	Bronchial	DASC	nonTRU	AC3	C1	high_risk	high_risk	low_risk	low_risk	low_risk	high_risk	High_RiskScore	3	-1.41362511666667	1.57295778185897	0.409204446452381	-0.638661938625	0.534249952908046
GSE26939	GSM663394	bronchioid	CCL1	CCL2	AC1	BC_low	S_C2	Alveolar	Alveolar	TRU	AC1	C4	low_risk	low_risk	low_risk	low_risk	low_risk	low_risk	Low_RiskScore	1	0.513264493	0.694836192461538	0.382656089071429	-0.597096532291667	-0.718561202931035
GSE26939	GSM663395	squamoid	CCL1	CCL1	AC1	BC_low	F_C1	Alveolar	Alveolar	nonTRU	AC1	C4	low_risk	intermediate	low_risk	low_risk	high_risk	low_risk	Low_RiskScore	NA	-0.104354583166667	0.885863362923077	0.630821011214286	-0.229415569958333	-0.0852639109195402
GSE26939	GSM663396	magnoid	CCL2	CCL1	AC2	BC_high	F_C1	Bronchial	DASC	nonTRU	AC3	C1	high_risk	high_risk	high_risk	high_risk	high_risk	high_risk	High_RiskScore	2	-1.72360129083333	-1.38872899133333	-0.765671752214286	3.88692257904167	0.299694120609195
GSE26939	GSM663397	bronchioid	CCL1	CCL2	AC2	BC_high	S_C2	Alveolar	Alveolar	TRU	AC1	C4	high_risk	intermediate	high_risk	high_risk	high_risk	low_risk	Low_RiskScore	1	0.69151114	0.00671938943589743	-0.713767618642857	1.513546020125	-0.535365144528736
GSE26939	GSM663398	magnoid	CCL2	CCL1	AC2	BC_high	F_C1	Bronchial	DASC	nonTRU	AC2	C2	high_risk	high_risk	high_risk	low_risk	low_risk	high_risk	High_RiskScore	2	-1.90038644633333	-1.60847659875641	-1.04061650440476	-0.127520549041667	0.764731777632184
GSE26939	GSM663285	squamoid	CCL1	CCL2	AC1	BC_high	S_C2	Alveolar	Alveolar	TRU	AC1	C4	high_risk	intermediate	low_risk	high_risk	high_risk	low_risk	Moderate_RiskScore	NA	0.693036309666667	1.18608430662821	0.922669393023809	0.421130656625	0.102373919011494
GSE26939	GSM663355	bronchioid	CCL1	CCL2	AC1	BC_high	S_C2	Alveolar	Alveolar	TRU	AC3	C3	low_risk	low_risk	low_risk	high_risk	low_risk	low_risk	High_RiskScore	NA	-0.2473455855	0.285685908987179	-0.521282835880952	-0.160775805708333	-0.506060349275862
GSE26939	GSM663373	magnoid	CCL2	CCL1	AC2	BC_high	F_C1	Bronchial	DASC	nonTRU	AC3	C1	high_risk	high_risk	high_risk	high_risk	low_risk	high_risk	High_RiskScore	2	-1.51948975033333	-0.809888273205128	-0.1710607385	0.975170447375	0.852029136678161
GSE26939	GSM663385	magnoid	CCL2	CCL1	AC2	BC_high	F_C1	Bronchial	DASC	nonTRU	AC3	C1	low_risk	high_risk	high_risk	low_risk	high_risk	high_risk	High_RiskScore	2	-1.18655154566667	-0.724577032692308	0.0947955804047618	0.026279137125	0.125287689103448
GSE26939	GSM663386	squamoid	CCL2	Unclassified	AC1	BC_high	F_C1	Bronchial	DASC	nonTRU	AC3	C1	high_risk	intermediate	low_risk	low_risk	low_risk	high_risk	High_RiskScore	3	-1.27914918283333	1.10463462460256	0.5396113905	1.13400501279167	-0.271744751770115
GSE26939	GSM663387	bronchioid	CCL1	CCL2	AC1	BC_high	S_C2	Alveolar	Alveolar	TRU	AC1	C4	high_risk	low_risk	low_risk	high_risk	high_risk	low_risk	Moderate_RiskScore	1	0.555774037	0.49099536774359	-0.295338317261905	1.19364915170833	-0.101587643126437
GSE26939	GSM663388	bronchioid	CCL1	CCL2	AC1	BC_low	S_C2	Alveolar	Alveolar	TRU	AC1	C4	low_risk	low_risk	high_risk	low_risk	high_risk	low_risk	Low_RiskScore	1	1.745633311	-0.722186384064103	-1.01100014340476	-0.270225599791667	-0.844752142965517
GSE26939	GSM663284	magnoid	CCL2	CCL1	AC2	BC_low	F_C1	Bronchial	DASC	nonTRU	AC2	C2	high_risk	high_risk	low_risk	low_risk	low_risk	high_risk	Moderate_RiskScore	2	-0.191351622166667	-0.484162192871795	-0.154927689595238	-0.918037328875	1.58276466713793
GSE26939	GSM663286	magnoid	CCL2	CCL1	AC2	BC_low	F_C1	Alveolar	DASC	nonTRU	AC2	C2	high_risk	intermediate	low_risk	low_risk	high_risk	high_risk	Moderate_RiskScore	2	0.581086376166666	0.438865894474359	-1.1911097992619	-0.805402240708333	0.664945955183908
GSE26939	GSM663287	bronchioid	CCL1	CCL2	AC1	BC_low	S_C2	Alveolar	Alveolar	TRU	AC1	C4	low_risk	low_risk	low_risk	low_risk	low_risk	low_risk	Low_RiskScore	1	1.426831299	0.371178582794872	0.2822007775	-0.0979335434583334	-0.918232009574713
GSE26939	GSM663288	magnoid	CCL2	CCL1	AC2	BC_high	F_C1	Bronchial	DASC	nonTRU	AC3	C1	high_risk	high_risk	high_risk	low_risk	low_risk	high_risk	High_RiskScore	2	-3.33388943916667	-1.5797862264359	-1.43649158802381	0.703027039958333	1.29163957851724
GSE26939	GSM663291	bronchioid	CCL1	CCL2	AC1	BC_low	S_C2	Alveolar	Alveolar	TRU	AC1	C4	low_risk	low_risk	low_risk	low_risk	high_risk	low_risk	Low_RiskScore	1	1.19701412283333	0.675039774487179	1.16023560516667	0.147830212541667	-0.871633142229885
GSE26939	GSM663295	bronchioid	CCL1	CCL2	AC1	BC_low	S_C2	Alveolar	Alveolar	TRU	AC1	C4	low_risk	low_risk	high_risk	low_risk	high_risk	low_risk	Low_RiskScore	1	2.11162793983333	0.570792235641026	-0.424250923452381	-0.298829278791667	-1.55429737113793
GSE26939	GSM663296	bronchioid	CCL1	CCL2	AC2	BC_low	S_C2	Alveolar	Alveolar	TRU	AC1	C3	low_risk	low_risk	low_risk	low_risk	high_risk	low_risk	Low_RiskScore	1	1.94623762116667	-0.497226290538462	-0.369536477595238	-0.238043708291667	-1.1774909377931
GSE26939	GSM663297	squamoid	CCL2	CCL1	AC1	BC_high	F_C1	Bronchial	DASC	nonTRU	AC3	C1	low_risk	high_risk	high_risk	high_risk	high_risk	high_risk	High_RiskScore	3	-1.44524755833333	0.142939819192308	1.58253613716667	0.448079399208333	-0.295546574471264
GSE26939	GSM663298	bronchioid	CCL1	CCL2	AC1	BC_low	S_C2	Alveolar	Alveolar	TRU	AC1	C4	low_risk	low_risk	low_risk	low_risk	high_risk	low_risk	Low_RiskScore	1	1.8709075635	0.437855333538462	0.571759327452381	-0.497389927375	-1.18629780010345
GSE26939	GSM663299	bronchioid	CCL1	CCL2	AC1	BC_low	S_C2	Alveolar	Alveolar	TRU	AC1	C4	low_risk	low_risk	low_risk	low_risk	high_risk	low_risk	Low_RiskScore	1	0.915537227833333	0.288032659064103	-0.0735935088333334	0.035718645625	-1.20214341263218
GSE26939	GSM663300	bronchioid	CCL1	CCL2	AC2	BC_high	S_C2	Alveolar	Alveolar	TRU	AC2	C4	low_risk	low_risk	low_risk	high_risk	high_risk	low_risk	Moderate_RiskScore	1	1.663629213	0.290372412923077	0.13685656997619	0.138944404291667	0.0281604510574713
GSE26939	GSM663301	squamoid	CCL2	CCL1	AC2	BC_high	F_C1	Bronchial	DASC	nonTRU	AC3	C1	low_risk	high_risk	high_risk	low_risk	low_risk	high_risk	High_RiskScore	3	-2.3131229195	0.753279899576923	0.364135269547619	-0.173642823208333	0.775123491908046
GSE26939	GSM663302	bronchioid	CCL1	CCL2	AC1	BC_low	S_C2	Alveolar	Alveolar	TRU	AC1	C4	high_risk	low_risk	high_risk	high_risk	low_risk	low_risk	Moderate_RiskScore	1	1.78301980383333	-0.242498442576923	-0.262706778357143	0.997888194291667	-0.654624820091954
GSE26939	GSM663307	bronchioid	CCL1	CCL2	AC1	BC_high	S_C2	Alveolar	Alveolar	TRU	AC1	C4	low_risk	low_risk	low_risk	high_risk	high_risk	low_risk	Low_RiskScore	1	1.56748418033333	1.0580478725	1.00566902330952	-0.697215740125	-0.824633878827586
GSE26939	GSM663308	squamoid	CCL2	CCL1	AC1	BC_high	F_C1	Bronchial	DASC	nonTRU	AC3	C1	low_risk	high_risk	low_risk	high_risk	high_risk	high_risk	High_RiskScore	3	-2.56368663866667	1.23448337896154	1.20181384111905	0.538940075041667	0.729399709022988
GSE26939	GSM663309	magnoid	CCL2	CCL1	AC2	BC_high	F_C1	Bronchial	DASC	nonTRU	AC3	C1	high_risk	high_risk	high_risk	high_risk	high_risk	high_risk	High_RiskScore	2	-3.61884682266667	-0.799873727294872	-0.615322797642857	-0.445305087875	0.849708830344828
GSE26939	GSM663310	squamoid	CCL2	CCL1	AC1	BC_low	F_C1	Bronchial	DASC	nonTRU	AC3	C1	low_risk	high_risk	low_risk	low_risk	high_risk	high_risk	High_RiskScore	3	-1.07493702866667	0.123234159794872	-0.163353721595238	1.71542430220833	0.890426855655172
GSE26939	GSM663311	magnoid	CCL2	CCL1	AC2	BC_high	F_C1	Alveolar	DASC	nonTRU	AC3	C1	low_risk	intermediate	high_risk	high_risk	low_risk	high_risk	High_RiskScore	NA	-0.181775014166667	0.222671719871795	0.225487738880952	0.109638335541667	0.748238567977011
GSE26939	GSM663312	bronchioid	CCL1	CCL2	AC1	BC_low	S_C2	Alveolar	Alveolar	TRU	AC3	C4	low_risk	intermediate	low_risk	low_risk	high_risk	high_risk	Low_RiskScore	1	-0.0288866333333334	1.18738960974359	0.709328144547619	-1.16765998504167	-0.660921377206897
GSE26939	GSM663313	bronchioid	CCL1	CCL2	AC1	BC_low	S_C2	Alveolar	Alveolar	TRU	AC1	C4	low_risk	intermediate	high_risk	high_risk	high_risk	low_risk	Low_RiskScore	1	1.6401827905	-0.199666702935897	-0.666803614071429	0.522018020375	-1.09707981127586
GSE26939	GSM663314	magnoid	CCL2	CCL1	AC2	BC_low	F_C1	Bronchial	DASC	nonTRU	AC2	C2	high_risk	intermediate	high_risk	high_risk	high_risk	high_risk	Moderate_RiskScore	2	-0.0476650166666667	-1.04450263703846	0.255917184452381	0.140955278458333	0.804182088873563
GSE26939	GSM663316	bronchioid	CCL1	CCL2	AC1	BC_low	S_C2	Alveolar	Alveolar	TRU	AC1	C4	low_risk	low_risk	low_risk	low_risk	high_risk	low_risk	Low_RiskScore	1	1.18750884516667	0.49202292275641	-0.0329175350714286	-0.728909650875	-1.61515348251724
GSE26939	GSM663317	squamoid	CCL2	CCL1	AC1	BC_high	F_C1	Alveolar	DASC	nonTRU	AC3	C1	low_risk	intermediate	low_risk	low_risk	high_risk	high_risk	Moderate_RiskScore	3	-0.769401716666667	0.783614838269231	0.6710214375	-0.271806874625	0.499111939264368
GSE26939	GSM663318	magnoid	CCL2	CCL1	AC2	BC_high	F_C1	Bronchial	DASC	nonTRU	AC3	C1	low_risk	high_risk	high_risk	high_risk	low_risk	high_risk	High_RiskScore	2	-3.98891938783333	-2.49213521280769	-1.23103269845238	5.009810034375	1.14833885901149
GSE26939	GSM663321	squamoid	CCL2	CCL1	AC1	BC_high	F_C1	Bronchial	DASC	nonTRU	AC3	C1	high_risk	high_risk	low_risk	low_risk	low_risk	high_risk	High_RiskScore	3	-3.058538273	1.08230856966667	-0.389441759690476	-0.539845291041667	0.662333091195402
GSE26939	GSM663322	bronchioid	CCL1	CCL2	AC1	BC_low	S_C2	Alveolar	Alveolar	TRU	AC1	C4	low_risk	low_risk	low_risk	low_risk	high_risk	low_risk	Low_RiskScore	1	1.74069304766667	0.720673039089744	-0.998430875119048	-0.389645270708333	0.034526659908046
GSE26939	GSM663324	magnoid	CCL1	CCL2	AC2	BC_low	S_C2	Alveolar	Alveolar	TRU	AC2	C3	low_risk	intermediate	low_risk	low_risk	high_risk	low_risk	Moderate_RiskScore	NA	-0.397269765	0.198797228294872	-0.881984941595238	-0.481163966041667	-0.13526190391954
GSE26939	GSM663325	bronchioid	CCL1	CCL2	AC2	BC_low	S_C2	Alveolar	Alveolar	TRU	AC1	C3	low_risk	low_risk	low_risk	low_risk	high_risk	low_risk	Low_RiskScore	1	0.817045521833333	1.17047175147436	0.483595777119048	-0.304532003875	-0.739960910988506
GSE26939	GSM663326	bronchioid	CCL1	CCL2	AC1	BC_low	S_C2	Alveolar	Alveolar	TRU	AC1	C4	low_risk	low_risk	low_risk	low_risk	high_risk	low_risk	Low_RiskScore	1	1.53037595933333	0.876547216269231	0.236959041928571	-0.337736388625	-1.24794356913793
GSE26939	GSM663327	magnoid	CCL2	CCL1	AC2	BC_low	F_C1	Bronchial	DASC	nonTRU	AC3	C2	high_risk	high_risk	high_risk	high_risk	low_risk	high_risk	High_RiskScore	2	-1.2172554745	-0.875902314141026	-0.252963269452381	-0.683352861875	0.739129479356322
GSE26939	GSM663328	squamoid	CCL2	CCL1	AC1	BC_low	F_C1	Bronchial	DASC	nonTRU	AC3	C1	high_risk	high_risk	low_risk	low_risk	high_risk	high_risk	High_RiskScore	3	-0.710951766333333	0.34196426025641	-0.444031063595238	-0.200353292708333	0.296842881735632
GSE26939	GSM663329	magnoid	CCL1	CCL1	AC2	BC_low	S_C2	Alveolar	Alveolar	nonTRU	AC2	C3	high_risk	low_risk	low_risk	low_risk	low_risk	low_risk	Low_RiskScore	NA	0.4825233305	-2.09290379810256	-1.64405638997619	-0.114709340791667	-0.178608114850575
GSE26939	GSM663330	magnoid	CCL1	Unclassified	AC2	BC_low	S_C2	Alveolar	Alveolar	nonTRU	AC2	C3	high_risk	low_risk	high_risk	low_risk	low_risk	low_risk	Moderate_RiskScore	NA	0.0724169866666665	-0.622685780410256	-0.759124409738095	0.189667347125	-0.0979664254137931
GSE26939	GSM663331	squamoid	CCL2	CCL1	AC1	BC_high	F_C1	Bronchial	DASC	nonTRU	AC3	C1	high_risk	intermediate	low_risk	low_risk	low_risk	high_risk	High_RiskScore	3	-0.793068603166667	-0.116607587371795	-0.368991659452381	2.61881462895833	0.080203218
GSE26939	GSM663332	bronchioid	CCL1	CCL2	AC1	BC_low	S_C2	Alveolar	Alveolar	TRU	AC1	C4	high_risk	low_risk	high_risk	low_risk	low_risk	low_risk	Low_RiskScore	1	0.8847046265	-0.235787521910256	-1.14615809297619	1.431577370875	-0.193572641103448
GSE26939	GSM663333	squamoid	CCL2	CCL1	AC1	BC_high	F_C1	Bronchial	DASC	nonTRU	AC3	C1	high_risk	intermediate	low_risk	low_risk	low_risk	high_risk	High_RiskScore	3	-0.5882502945	1.01080330994872	0.212027334357143	1.052176056875	0.238526447701149
GSE26939	GSM663347	bronchioid	CCL1	CCL2	AC1	BC_high	S_C2	Alveolar	Alveolar	TRU	AC1	C4	low_risk	intermediate	low_risk	low_risk	high_risk	low_risk	Moderate_RiskScore	1	-0.0316295953333333	0.736107000615385	0.551628563309524	3.004942897375	-0.365770462632184
GSE26939	GSM663351	bronchioid	CCL1	CCL2	AC1	BC_high	S_C2	Alveolar	Alveolar	TRU	AC1	C4	low_risk	low_risk	low_risk	high_risk	high_risk	low_risk	Moderate_RiskScore	1	-0.373768624666667	0.569095206269231	1.47810973321429	1.33182598079167	-0.972121724045977
GSE26939	GSM663352	bronchioid	CCL1	CCL2	AC1	BC_high	S_C2	Alveolar	Alveolar	TRU	AC1	C4	low_risk	low_risk	low_risk	low_risk	low_risk	low_risk	Moderate_RiskScore	1	-0.00797852750000017	0.592351215384615	0.526884944738095	-0.0867093675416667	-1.001592113
GSE26939	GSM663353	squamoid	CCL2	CCL2	AC1	BC_high	S_C2	Alveolar	Alveolar	nonTRU	AC1	C4	low_risk	intermediate	low_risk	high_risk	low_risk	low_risk	Low_RiskScore	NA	-0.368508403833333	0.454085307153846	1.7873666097381	0.536684191625	-0.752165650724138
GSE26939	GSM663357	magnoid	CCL1	CCL1	AC2	BC_low	F_C1	Alveolar	Alveolar	nonTRU	AC2	C1	high_risk	intermediate	low_risk	low_risk	low_risk	high_risk	Moderate_RiskScore	NA	-0.537069996833333	0.378306900153846	-0.512024436071429	-0.448404110458333	0.167498083827586
GSE26939	GSM663358	bronchioid	CCL1	CCL2	AC1	BC_high	S_C2	Alveolar	Alveolar	TRU	AC3	C4	low_risk	low_risk	low_risk	high_risk	high_risk	low_risk	Moderate_RiskScore	1	0.303107904666666	0.472896985346154	0.972455667357143	0.147030250041667	-0.796027019114943
GSE26939	GSM663359	bronchioid	CCL1	CCL2	AC2	BC_high	S_C2	Alveolar	Alveolar	TRU	AC1	C3	low_risk	low_risk	low_risk	low_risk	low_risk	low_risk	Low_RiskScore	1	0.65117821	-0.0115612010128205	1.11065218488095	0.419143249041667	-0.931489132091954
GSE26939	GSM663360	bronchioid	CCL1	CCL2	AC2	BC_low	S_C2	Alveolar	Alveolar	TRU	AC1	C4	high_risk	low_risk	low_risk	low_risk	low_risk	low_risk	Low_RiskScore	1	-0.0836033561666668	0.123987775935897	0.581528587595238	0.480118710541667	-0.891421334126437
GSE26939	GSM663365	squamoid	CCL2	CCL2	AC1	BC_high	F_C1	Alveolar	Alveolar	nonTRU	AC1	C1	high_risk	intermediate	low_risk	high_risk	high_risk	high_risk	Moderate_RiskScore	NA	-0.0963083408333334	1.1783510580641	0.779808181547619	0.916368886291667	0.145253950045977
GSE26939	GSM663366	bronchioid	CCL1	CCL2	AC1	BC_low	S_C2	Alveolar	Alveolar	TRU	AC1	C4	low_risk	low_risk	low_risk	low_risk	high_risk	low_risk	Low_RiskScore	1	0.5350803865	0.354010153397436	-0.147116307357143	-0.505603999708333	-1.39979203388506
GSE26939	GSM663368	magnoid	CCL2	CCL1	AC1	BC_low	F_C1	Bronchial	DASC	nonTRU	AC3	C1	high_risk	high_risk	low_risk	high_risk	high_risk	high_risk	Moderate_RiskScore	NA	-1.6011873535	-0.408775217423077	-0.551190379690476	0.807050196041667	0.921414709436782
GSE26939	GSM663369	squamoid	CCL2	CCL1	AC1	BC_high	F_C1	Bronchial	DASC	nonTRU	AC3	C1	high_risk	high_risk	high_risk	high_risk	low_risk	high_risk	High_RiskScore	3	-1.03880273466667	-0.622058624282051	-0.434266071833333	0.847317843291667	1.01869665677012
GSE26939	GSM663378	bronchioid	CCL1	CCL2	AC1	BC_high	S_C2	Alveolar	Alveolar	TRU	AC3	C4	low_risk	low_risk	low_risk	low_risk	low_risk	low_risk	Moderate_RiskScore	1	0.385990701333333	0.427531484166667	0.882807376595238	0.0100687835416666	-0.46302445308046
GSE26939	GSM663382	bronchioid	CCL1	CCL1	AC2	BC_low	S_C2	Alveolar	Alveolar	nonTRU	AC1	C4	low_risk	low_risk	low_risk	low_risk	high_risk	low_risk	Low_RiskScore	1	1.34202081216667	-0.573133098102564	-1.37991969454762	1.29372394529167	0.00190687754022987
GSE26939	GSM663384	squamoid	CCL2	CCL2	AC1	BC_high	S_C2	Alveolar	Alveolar	TRU	AC1	C4	low_risk	intermediate	low_risk	high_risk	high_risk	high_risk	Moderate_RiskScore	NA	0.0145660643333332	1.09809917730769	1.07570409278571	0.966643178791667	-0.0870688570229885
GSE26939	GSM663389	squamoid	CCL2	CCL1	AC1	BC_high	F_C1	Alveolar	DASC	nonTRU	AC1	C4	low_risk	intermediate	high_risk	high_risk	low_risk	low_risk	Moderate_RiskScore	NA	0.326057947	0.431553243602564	0.943856717309524	-0.137150871958333	-0.213529482183908
GSE26939	GSM663391	bronchioid	CCL1	CCL2	AC2	BC_low	S_C2	Alveolar	Alveolar	TRU	AC2	C4	low_risk	low_risk	low_risk	low_risk	high_risk	low_risk	Low_RiskScore	1	0.847211474333333	0.309924553474359	0.619516709452381	-0.148626897875	-0.433896585804598
GSE26939	GSM663399	bronchioid	CCL1	CCL2	AC1	BC_low	S_C2	Alveolar	Alveolar	TRU	AC1	C4	low_risk	intermediate	high_risk	low_risk	low_risk	high_risk	Low_RiskScore	1	0.264269875166667	0.0113376628589744	0.311506946833333	1.20582577145833	-0.289923374896552
GSE31210	GSM773571	squamoid	CCL2	CCL1	AC2	BC_high	F_C1	Bronchial	DASC	nonTRU	AC3	C1	high_risk	high_risk	high_risk	high_risk	low_risk	high_risk	High_RiskScore	3	-1.26717266194677	0.0908675148638185	1.84286922008579	1.48030521733072	-0.136968862683297
GSE31210	GSM773572	squamoid	CCL2	CCL1	AC2	BC_high	F_C1	Bronchial	DASC	nonTRU	AC3	C1	low_risk	high_risk	low_risk	high_risk	high_risk	high_risk	High_RiskScore	3	-0.87887865541552	1.29864198216039	1.20157229252374	0.47581204109191	1.60567627886331
GSE31210	GSM773573	squamoid	CCL2	CCL1	AC2	BC_high	F_C1	Bronchial	DASC	nonTRU	AC3	C1	high_risk	high_risk	high_risk	high_risk	high_risk	high_risk	High_RiskScore	3	-5.0507562581662	-0.877677761393744	0.808477135755821	4.67554149750515	1.19401453196003
GSE31210	GSM773574	squamoid	CCL2	CCL1	AC2	BC_high	F_C1	Bronchial	DASC	nonTRU	AC3	C1	high_risk	high_risk	high_risk	high_risk	low_risk	high_risk	High_RiskScore	3	-0.718587890500912	0.395693343858783	1.04949377029977	1.7636044909931	1.49199382757212
GSE31210	GSM773575	magnoid	CCL2	CCL1	AC2	BC_high	F_C1	Bronchial	DASC	nonTRU	AC3	C1	high_risk	high_risk	high_risk	low_risk	high_risk	high_risk	High_RiskScore	2	-0.936016199841935	0.454867321371057	-0.428923419136185	0.482366830311618	1.67965679976724
GSE31210	GSM773576	squamoid	CCL2	CCL2	AC2	BC_low	S_C2	Alveolar	Alveolar	TRU	AC3	C1	low_risk	high_risk	low_risk	low_risk	high_risk	high_risk	High_RiskScore	NA	-1.45533815649583	1.11140728360145	1.42699336682145	0.563561064163996	-0.300857548179762
GSE31210	GSM773577	squamoid	CCL2	CCL2	AC2	BC_low	S_C2	Bronchial	Alveolar	TRU	AC3	C1	low_risk	intermediate	low_risk	low_risk	low_risk	high_risk	High_RiskScore	NA	-0.855064982107118	0.565547117780851	0.0310821277118767	2.69385407281994	0.30418658566605
GSE31210	GSM773578	magnoid	CCL2	CCL1	AC2	BC_high	F_C1	Bronchial	DASC	nonTRU	AC2	C2	high_risk	intermediate	high_risk	high_risk	low_risk	high_risk	Moderate_RiskScore	2	0.398658919925311	-0.346434827364186	-1.07998242508287	0.804679576599885	1.62315050243964
GSE31210	GSM773579	magnoid	CCL2	CCL1	AC2	BC_high	S_C2	Bronchial	Alveolar	nonTRU	AC2	C1	high_risk	intermediate	low_risk	low_risk	low_risk	high_risk	High_RiskScore	NA	-0.352594115707078	-0.181939585220902	-0.186755601225463	0.0820984178993776	1.83846524358062
GSE31210	GSM773580	squamoid	CCL2	CCL1	AC2	BC_high	F_C1	Bronchial	DASC	nonTRU	AC3	C1	low_risk	intermediate	low_risk	low_risk	high_risk	high_risk	High_RiskScore	3	-0.930974138597895	0.844559142511411	1.94138693139647	0.944683460154866	0.00613400125540452
GSE31210	GSM773581	squamoid	CCL2	CCL1	AC2	BC_high	F_C1	Bronchial	DASC	nonTRU	AC3	C1	high_risk	high_risk	high_risk	high_risk	high_risk	high_risk	High_RiskScore	3	-2.55916817869555	0.0286680831369339	-0.11298685198609	0.769616441528435	2.75673106569599
GSE31210	GSM773582	magnoid	CCL2	CCL1	AC2	BC_high	F_C1	Bronchial	DASC	nonTRU	AC2	C1	high_risk	intermediate	high_risk	high_risk	high_risk	high_risk	Moderate_RiskScore	2	0.11979615436851	-0.65253928939444	-0.398357630136694	0.555014958095484	2.05053366266861
GSE31210	GSM773583	squamoid	CCL2	CCL1	AC2	BC_high	F_C1	Bronchial	DASC	nonTRU	AC3	C1	low_risk	high_risk	low_risk	high_risk	high_risk	high_risk	High_RiskScore	3	-1.05850271389707	1.31161819591009	0.578928120061383	2.54604013727795	0.923562605166378
GSE31210	GSM773584	squamoid	CCL2	CCL1	AC2	BC_high	F_C1	Bronchial	DASC	nonTRU	AC3	C4	high_risk	intermediate	high_risk	high_risk	low_risk	high_risk	High_RiskScore	3	0.281522500570355	0.171878530473561	0.478240516010306	1.84697018290736	0.647796493207188
GSE31210	GSM773585	squamoid	CCL2	CCL1	AC2	BC_high	F_C1	Bronchial	DASC	nonTRU	AC3	C1	high_risk	intermediate	high_risk	high_risk	high_risk	high_risk	High_RiskScore	3	-0.739225996398431	0.218667218468559	0.366836207420013	4.1972653998892	0.967507961589697
GSE31210	GSM773586	squamoid	CCL2	CCL1	AC2	BC_high	F_C1	Bronchial	DASC	nonTRU	AC3	C1	high_risk	high_risk	high_risk	high_risk	high_risk	high_risk	High_RiskScore	3	-1.8713297450419	-0.0935123409897295	1.66053231103903	2.00265926041157	2.15812644822162
GSE31210	GSM773587	magnoid	CCL2	CCL1	AC2	BC_high	F_C1	Bronchial	Alveolar	nonTRU	AC3	C2	low_risk	high_risk	high_risk	low_risk	low_risk	high_risk	High_RiskScore	2	-1.40853968392014	0.108487490812901	-0.299300030650957	0.519023470217625	0.998525470768441
GSE31210	GSM773588	squamoid	CCL2	CCL2	AC2	BC_low	S_C2	Alveolar	Alveolar	TRU	AC3	C1	high_risk	intermediate	low_risk	low_risk	high_risk	high_risk	Moderate_RiskScore	NA	-2.49196118305239	0.947163693886771	1.56032728377104	0.53475834639201	0.0768641547867054
GSE31210	GSM773589	squamoid	CCL2	CCL1	AC2	BC_high	F_C1	Bronchial	DASC	nonTRU	AC3	C1	high_risk	high_risk	low_risk	high_risk	high_risk	high_risk	High_RiskScore	3	-1.22226919456841	0.94555501034109	-0.320637600383825	1.6785342752456	1.48367511799572
GSE31210	GSM773590	squamoid	CCL2	CCL1	AC2	BC_high	F_C1	Bronchial	DASC	nonTRU	AC3	C1	high_risk	high_risk	low_risk	high_risk	high_risk	high_risk	High_RiskScore	3	-1.07906217618731	0.913147068340772	0.325941177612111	1.91805744370233	0.515244879130405
GSE31210	GSM773591	magnoid	CCL2	CCL1	AC2	BC_high	F_C1	Bronchial	DASC	nonTRU	AC3	C1	high_risk	intermediate	high_risk	high_risk	high_risk	high_risk	High_RiskScore	2	-0.233088549867252	0.20805362740316	1.18655911054854	3.63589427849705	1.74368694668531
GSE31210	GSM773592	squamoid	CCL2	CCL1	AC2	BC_high	F_C1	Bronchial	DASC	nonTRU	AC2	C1	high_risk	high_risk	high_risk	high_risk	high_risk	high_risk	High_RiskScore	3	-1.07752270540924	-1.06446027632577	1.35595621098034	3.94695626256425	0.523445320181743
GSE31210	GSM773593	squamoid	CCL2	CCL1	AC1	BC_high	F_C1	Bronchial	DASC	nonTRU	AC2	C1	high_risk	high_risk	high_risk	high_risk	high_risk	high_risk	High_RiskScore	3	0.0094485920522794	0.0719388328549427	-0.471229244158806	0.773401487872335	1.2560306857788
GSE31210	GSM773594	bronchioid	Unclassified	CCL2	AC2	BC_low	S_C2	Alveolar	Alveolar	TRU	AC3	C1	high_risk	low_risk	low_risk	low_risk	low_risk	high_risk	Moderate_RiskScore	NA	-1.64200357905226	-0.0782493844599552	0.652339291620572	1.9620091226488	-1.09439526338751
GSE31210	GSM773595	bronchioid	CCL1	CCL2	AC2	BC_low	S_C2	Alveolar	Alveolar	TRU	AC2	C3	high_risk	intermediate	low_risk	low_risk	low_risk	low_risk	Low_RiskScore	1	0.219156368571528	0.267174734987345	0.0184526302133805	0.146314707006408	-0.0885472109743145
GSE31210	GSM773596	bronchioid	CCL1	CCL2	AC2	BC_high	S_C2	Alveolar	Alveolar	TRU	AC2	C4	low_risk	low_risk	low_risk	low_risk	high_risk	low_risk	Low_RiskScore	1	-0.170504481099973	0.71254098409207	0.506988732978563	0.172563047921496	-1.04895782063185
GSE31210	GSM773597	squamoid	CCL2	CCL1	AC2	BC_high	F_C1	Bronchial	DASC	nonTRU	AC2	C4	high_risk	intermediate	high_risk	high_risk	low_risk	high_risk	Moderate_RiskScore	3	-0.174555815548326	0.209207641767378	-0.440474590366117	2.92487144766819	0.0585078604879009
GSE31210	GSM773598	magnoid	CCL2	CCL1	AC2	BC_low	F_C1	Bronchial	DASC	nonTRU	AC3	C2	high_risk	low_risk	high_risk	high_risk	high_risk	high_risk	High_RiskScore	2	-1.59474407736873	-1.18279418199952	-1.16351721729784	0.243215085848184	0.0280779648928024
GSE31210	GSM773599	magnoid	CCL2	CCL1	AC2	BC_high	F_C1	Bronchial	DASC	nonTRU	AC2	C2	high_risk	high_risk	low_risk	high_risk	low_risk	high_risk	High_RiskScore	2	-0.626689687556228	0.0171404195154061	0.512574943342786	-0.132609400398243	1.76034440973267
GSE31210	GSM773600	squamoid	CCL2	CCL1	AC2	BC_high	F_C1	Bronchial	DASC	nonTRU	AC3	C1	high_risk	high_risk	low_risk	high_risk	high_risk	high_risk	High_RiskScore	3	-3.92921039281934	0.59772274823362	1.57402310671068	0.266280175349476	1.76233973280631
GSE31210	GSM773601	magnoid	CCL2	CCL1	AC2	BC_high	F_C1	Bronchial	DASC	nonTRU	AC3	C2	high_risk	high_risk	high_risk	high_risk	low_risk	high_risk	High_RiskScore	2	-4.89446646460325	-0.546445308398759	-0.663854301823053	0.851976176220969	2.24844283922917
GSE31210	GSM773602	bronchioid	CCL1	CCL2	AC2	BC_low	S_C2	Alveolar	Alveolar	TRU	AC3	C4	low_risk	low_risk	low_risk	low_risk	low_risk	low_risk	Moderate_RiskScore	1	-0.703831890213685	0.242294652641454	0.573379354079122	1.27047461469248	-0.987373438686585
GSE31210	GSM773603	magnoid	CCL2	CCL1	AC2	BC_high	F_C1	Bronchial	DASC	nonTRU	AC2	C2	high_risk	high_risk	low_risk	high_risk	high_risk	high_risk	High_RiskScore	2	-2.18599416547622	-0.316612206136772	0.685517018123337	0.0374075052157428	2.41063410913346
GSE31210	GSM773604	squamoid	CCL2	CCL1	AC2	BC_high	F_C1	Bronchial	DASC	nonTRU	AC3	C1	low_risk	high_risk	high_risk	high_risk	low_risk	high_risk	High_RiskScore	3	-2.48237466089135	1.06894226639649	-0.202006411612925	0.214244664194894	1.99070599478424
GSE31210	GSM773605	squamoid	CCL2	CCL2	AC2	BC_high	F_C1	Alveolar	DASC	nonTRU	AC3	C1	low_risk	intermediate	low_risk	low_risk	high_risk	high_risk	High_RiskScore	3	-0.245427877350814	0.782250522388286	1.36059440003169	0.0205710326540084	0.087419210686563
GSE31210	GSM773606	bronchioid	CCL1	CCL2	AC2	BC_low	S_C2	Alveolar	Alveolar	TRU	AC3	C4	low_risk	low_risk	low_risk	low_risk	high_risk	low_risk	Moderate_RiskScore	1	-0.2937366857773	0.275668249816278	0.0105185868513677	-0.410724930097799	-1.42783572236592
GSE31210	GSM773607	bronchioid	CCL1	CCL2	AC2	BC_low	S_C2	Alveolar	Alveolar	TRU	AC3	C4	low_risk	low_risk	low_risk	low_risk	high_risk	low_risk	Moderate_RiskScore	1	-0.517993913722943	1.14230187205876	-0.534317452906916	-0.265187307980439	-0.913993646167677
GSE31210	GSM773608	bronchioid	CCL1	CCL2	AC2	BC_low	S_C2	Alveolar	Alveolar	TRU	AC1	C4	low_risk	low_risk	low_risk	low_risk	low_risk	low_risk	Moderate_RiskScore	1	-0.784875814774612	-0.408106904873828	0.546149571609033	-0.0474403161496983	-1.18338765405554
GSE31210	GSM773609	bronchioid	CCL1	CCL2	AC2	BC_high	S_C2	Alveolar	Alveolar	TRU	AC1	C4	low_risk	low_risk	low_risk	high_risk	low_risk	low_risk	Moderate_RiskScore	1	0.269525325464065	-0.145199953506563	0.074923137255394	1.25087730010989	-0.925410592208054
GSE31210	GSM773610	bronchioid	CCL1	CCL2	AC1	BC_high	S_C2	Bronchial	Alveolar	nonTRU	AC1	C3	high_risk	low_risk	low_risk	high_risk	low_risk	low_risk	Moderate_RiskScore	NA	0.36802287774566	0.417253803036605	0.18914485839688	3.08845069307259	-0.214488154801674
GSE31210	GSM773611	bronchioid	CCL1	CCL2	AC1	BC_low	S_C2	Alveolar	Alveolar	TRU	AC1	C4	high_risk	low_risk	low_risk	low_risk	low_risk	low_risk	Moderate_RiskScore	1	0.128668471973769	0.824756977945882	-0.901955120956265	0.788782963055857	-0.798026050033519
GSE31210	GSM773612	squamoid	CCL2	CCL1	AC2	BC_high	F_C1	Bronchial	DASC	nonTRU	AC3	C1	low_risk	intermediate	low_risk	high_risk	low_risk	high_risk	High_RiskScore	3	-2.23161455738161	1.32015004285078	1.12398075115302	0.270031726494724	0.590357930347948
GSE31210	GSM773613	squamoid	CCL2	CCL1	AC2	BC_high	F_C1	Bronchial	DASC	nonTRU	AC3	C1	high_risk	high_risk	high_risk	high_risk	high_risk	high_risk	High_RiskScore	3	-1.38257122902489	0.896268387058278	-0.360751159648148	2.75914515135221	2.30614719761371
GSE31210	GSM773614	squamoid	Unclassified	CCL2	AC2	BC_high	S_C2	Alveolar	DASC	TRU	AC2	C4	low_risk	low_risk	low_risk	low_risk	low_risk	low_risk	Low_RiskScore	NA	0.267680812615243	-0.142794946993268	0.365940991766969	-0.0564587841456911	-0.327040216442589
GSE31210	GSM773615	magnoid	CCL2	CCL1	AC2	BC_low	S_C2	Bronchial	Alveolar	nonTRU	AC3	C3	low_risk	high_risk	high_risk	high_risk	low_risk	high_risk	High_RiskScore	NA	-1.30938938674869	-1.25585003082325	-1.76475598645671	0.0679843455808903	0.0266116107536264
GSE31210	GSM773616	magnoid	CCL2	CCL1	AC2	BC_high	F_C1	Bronchial	DASC	nonTRU	AC3	C2	high_risk	high_risk	high_risk	high_risk	high_risk	high_risk	High_RiskScore	2	-2.57214431481152	0.17913641149228	-0.911693049158435	0.264866282379591	3.676041240499
GSE31210	GSM773617	bronchioid	CCL1	CCL2	AC2	BC_high	S_C2	Bronchial	Alveolar	TRU	AC2	C4	high_risk	low_risk	low_risk	low_risk	high_risk	low_risk	Moderate_RiskScore	NA	0.451919975070788	0.274473110598777	-0.914272934340071	1.65570972717122	-0.184517238785584
GSE31210	GSM773618	bronchioid	CCL1	CCL2	AC1	BC_high	S_C2	Alveolar	Alveolar	TRU	AC1	C3	low_risk	low_risk	low_risk	low_risk	high_risk	low_risk	Low_RiskScore	1	0.545667567312959	-0.101686279796092	-0.905593182969947	1.34659431071033	-0.682672312382494
GSE31210	GSM773619	squamoid	CCL2	CCL2	AC2	BC_high	S_C2	Alveolar	DASC	TRU	AC1	C4	low_risk	intermediate	high_risk	high_risk	high_risk	low_risk	Moderate_RiskScore	NA	0.0198659971028844	0.242965931011881	1.0955755057235	0.563778914526666	-0.503571046742261
GSE31210	GSM773620	bronchioid	CCL1	CCL2	AC2	BC_low	S_C2	Alveolar	Alveolar	TRU	AC3	C3	high_risk	low_risk	low_risk	low_risk	high_risk	low_risk	Moderate_RiskScore	1	-0.25663397575663	-0.0279822940085537	0.219019798657093	1.37061707833666	-0.934542657203542
GSE31210	GSM773621	squamoid	CCL2	CCL1	AC2	BC_high	F_C1	Bronchial	DASC	nonTRU	AC3	C1	high_risk	high_risk	high_risk	high_risk	high_risk	high_risk	High_RiskScore	3	-3.64295016006326	0.546248522660422	1.33531057784309	0.973176410099723	2.33042529453305
GSE31210	GSM773622	bronchioid	CCL1	CCL2	AC2	BC_high	S_C2	Alveolar	Alveolar	TRU	AC3	C4	low_risk	low_risk	low_risk	low_risk	high_risk	low_risk	Moderate_RiskScore	1	-0.907746203542067	-0.011592986229953	0.166498677697649	-0.405626812923422	-1.47067982064437
GSE31210	GSM773623	bronchioid	CCL1	CCL2	AC2	BC_low	S_C2	Alveolar	Alveolar	TRU	AC1	C4	low_risk	low_risk	high_risk	low_risk	low_risk	low_risk	Low_RiskScore	1	0.870755066787664	-0.493759880741432	-0.559476756037449	0.6257978327816	-1.20273618152592
GSE31210	GSM773624	magnoid	CCL1	CCL2	AC2	BC_low	S_C2	Bronchial	Alveolar	TRU	AC3	C4	low_risk	intermediate	high_risk	low_risk	low_risk	low_risk	Moderate_RiskScore	NA	-0.682340674598408	-0.866320136036546	-0.305680213872755	0.153344980301688	-0.930266135709804
GSE31210	GSM773625	bronchioid	CCL1	CCL2	AC1	BC_high	S_C2	Alveolar	Alveolar	TRU	AC3	C1	low_risk	low_risk	low_risk	low_risk	high_risk	high_risk	High_RiskScore	NA	-1.09683459946295	0.848703857444051	1.18815545152845	0.486345650919842	-0.790605132883707
GSE31210	GSM773626	squamoid	Unclassified	CCL1	AC1	BC_high	S_C2	Alveolar	Alveolar	nonTRU	AC1	C3	high_risk	intermediate	low_risk	high_risk	low_risk	high_risk	High_RiskScore	NA	-0.168061212271012	0.120578856195788	-0.302618433525372	0.651882455623535	0.521091746037462
GSE31210	GSM773627	bronchioid	CCL1	CCL2	AC1	BC_high	S_C2	Alveolar	Alveolar	TRU	AC2	C4	high_risk	low_risk	low_risk	low_risk	high_risk	low_risk	Low_RiskScore	1	0.450459326418811	0.0206363584422324	0.0730642754484225	1.11188175260015	0.193047625551684
GSE31210	GSM773628	squamoid	CCL2	CCL1	AC2	BC_high	F_C1	Bronchial	DASC	nonTRU	AC3	C1	high_risk	high_risk	high_risk	high_risk	low_risk	high_risk	High_RiskScore	3	-2.6614554426841	-1.04564935750959	1.14641565507794	2.65196352264075	1.98929605989217
GSE31210	GSM773629	squamoid	CCL2	CCL2	AC1	BC_high	S_C2	Alveolar	Alveolar	TRU	AC3	C1	low_risk	intermediate	low_risk	low_risk	low_risk	high_risk	Moderate_RiskScore	NA	-1.19399416861135	1.28912795375614	1.1243199792754	0.511239589826561	-0.911377918621808
GSE31210	GSM773630	squamoid	CCL2	CCL1	AC2	BC_high	F_C1	Bronchial	DASC	nonTRU	AC3	C1	high_risk	high_risk	low_risk	high_risk	high_risk	high_risk	High_RiskScore	3	-3.06814958497115	0.126240259305338	-1.29060956408548	0.52225721256857	3.60862458663458
GSE31210	GSM773631	bronchioid	CCL1	CCL2	AC2	BC_low	S_C2	Alveolar	Alveolar	TRU	AC1	C3	low_risk	low_risk	high_risk	low_risk	low_risk	low_risk	Low_RiskScore	1	0.608756716606763	-0.797318952917338	-0.482790297041854	0.799584017100175	-0.273012934188821
GSE31210	GSM773632	bronchioid	CCL1	CCL2	AC1	BC_low	S_C2	Alveolar	Alveolar	TRU	AC1	C4	low_risk	intermediate	low_risk	low_risk	low_risk	low_risk	Low_RiskScore	1	0.487091030794465	-0.776942332308421	-0.0755907920331308	0.414941775960589	0.0500119040942247
GSE31210	GSM773633	magnoid	CCL2	CCL1	AC2	BC_low	F_C1	Bronchial	DASC	nonTRU	AC3	C1	high_risk	high_risk	low_risk	low_risk	low_risk	high_risk	High_RiskScore	NA	-1.7314574131173	-0.153958371115361	-0.396151068938531	0.184986239833018	1.83062029854682
GSE31210	GSM773634	bronchioid	CCL1	CCL2	AC2	BC_low	S_C2	Alveolar	Alveolar	TRU	AC1	C4	low_risk	low_risk	low_risk	low_risk	low_risk	low_risk	Low_RiskScore	1	0.275586633712562	0.476950490733934	-0.610850834003296	0.130685222654136	-0.459762578879661
GSE31210	GSM773635	bronchioid	CCL1	CCL2	AC2	BC_low	S_C2	Alveolar	Alveolar	TRU	AC1	C4	high_risk	intermediate	low_risk	low_risk	low_risk	low_risk	Moderate_RiskScore	1	0.419168365494444	0.983077719296931	-0.00788597658416605	0.864868918393546	-0.388028793923536
GSE31210	GSM773636	magnoid	CCL2	CCL1	AC2	BC_low	F_C1	Bronchial	DASC	nonTRU	AC2	C3	high_risk	intermediate	high_risk	high_risk	high_risk	high_risk	Moderate_RiskScore	2	-0.326323854365282	-0.577822869806877	-0.389626270272381	-0.037467099474779	0.626886411215369
GSE31210	GSM773637	bronchioid	CCL1	CCL2	AC1	BC_high	S_C2	Alveolar	Alveolar	TRU	AC1	C4	high_risk	low_risk	low_risk	low_risk	high_risk	low_risk	Moderate_RiskScore	1	0.904129057527293	0.259330840600811	-0.281501951625283	0.526390726077564	-0.0705217115248484
GSE31210	GSM773638	bronchioid	Unclassified	CCL2	AC2	BC_low	S_C2	Alveolar	Alveolar	TRU	AC3	C4	low_risk	intermediate	low_risk	low_risk	low_risk	low_risk	Moderate_RiskScore	1	-2.06487192758683	-0.442768174149001	0.491919952024185	0.422066324362521	-1.15508309777011
GSE31210	GSM773639	magnoid	CCL2	CCL1	AC2	BC_high	S_C2	Alveolar	DASC	nonTRU	AC2	C2	high_risk	high_risk	high_risk	high_risk	high_risk	high_risk	Moderate_RiskScore	2	0.174927333288583	-0.591530914208423	-0.0249260100387251	0.73485174076878	1.08003410094015
GSE31210	GSM773640	squamoid	CCL2	CCL1	AC2	BC_high	F_C1	Bronchial	DASC	nonTRU	AC1	C4	high_risk	intermediate	low_risk	low_risk	low_risk	high_risk	Moderate_RiskScore	3	0.0424288007778764	0.0947098157395432	1.11983954064761	0.0381265432266856	0.191820650087117
GSE31210	GSM773641	magnoid	CCL1	CCL1	AC2	BC_low	S_C2	Alveolar	Alveolar	TRU	AC1	C4	low_risk	intermediate	high_risk	low_risk	high_risk	low_risk	Low_RiskScore	NA	0.670125608200953	-0.601693782240537	-1.13285371295425	0.341575582754529	0.395558797159992
GSE31210	GSM773642	magnoid	CCL1	CCL1	AC2	BC_low	F_C1	Bronchial	DASC	TRU	AC1	C4	low_risk	high_risk	high_risk	high_risk	high_risk	high_risk	Low_RiskScore	NA	0.902671656959591	-0.61417022276049	-1.70553457791349	0.531535763247994	0.238692674896746
GSE31210	GSM773643	magnoid	CCL2	CCL1	AC2	BC_high	F_C1	Bronchial	DASC	nonTRU	AC2	C3	high_risk	intermediate	low_risk	low_risk	high_risk	high_risk	High_RiskScore	2	-0.666563932042664	0.624102426484946	0.816885035725147	0.380593932416363	0.918937233307475
GSE31210	GSM773644	squamoid	CCL2	CCL1	AC2	BC_high	F_C1	Bronchial	Alveolar	nonTRU	AC1	C4	high_risk	intermediate	low_risk	low_risk	high_risk	high_risk	Moderate_RiskScore	NA	0.282485394055899	0.675751869680574	-0.315400260390013	1.0920337678718	0.362843711273975
GSE31210	GSM773645	magnoid	CCL2	CCL1	AC2	BC_high	F_C1	Bronchial	DASC	nonTRU	AC2	C1	high_risk	high_risk	high_risk	high_risk	low_risk	high_risk	Moderate_RiskScore	2	-0.573395650006551	-1.77963085729034	0.330762159952307	0.257639804714698	0.925083127032395
GSE31210	GSM773646	squamoid	CCL2	CCL1	AC1	BC_high	F_C1	Bronchial	DASC	nonTRU	AC1	C1	low_risk	high_risk	low_risk	low_risk	low_risk	high_risk	Moderate_RiskScore	3	-0.82791884643021	0.861870608592254	1.02500243362843	0.126011192035115	0.283335969861217
GSE31210	GSM773647	squamoid	CCL2	CCL1	AC2	BC_low	F_C1	Bronchial	DASC	nonTRU	AC2	C4	low_risk	high_risk	low_risk	high_risk	low_risk	high_risk	Moderate_RiskScore	NA	-0.473942604049803	0.54382343984085	0.0232209106824896	0.037027467733995	0.0129178540150343
GSE31210	GSM773648	squamoid	CCL2	CCL1	AC2	BC_high	F_C1	Bronchial	DASC	nonTRU	AC1	C1	low_risk	high_risk	low_risk	high_risk	low_risk	high_risk	Moderate_RiskScore	3	-1.31769953306307	-0.2748094238307	0.971417631514964	0.0558140318536086	0.26383051508197
GSE31210	GSM773649	squamoid	CCL2	CCL1	AC2	BC_high	F_C1	Bronchial	DASC	nonTRU	AC3	C1	high_risk	high_risk	high_risk	high_risk	low_risk	high_risk	High_RiskScore	3	-2.85180479624071	0.811115953705817	0.784486967954944	1.60007384732748	1.98649048301375
GSE31210	GSM773650	magnoid	CCL1	CCL1	AC2	BC_low	S_C2	Alveolar	Alveolar	TRU	AC1	C4	low_risk	high_risk	low_risk	low_risk	low_risk	low_risk	Low_RiskScore	NA	0.66550625860603	-0.901188836250604	-0.793483467733239	-0.264751029749749	0.123507029430463
GSE31210	GSM773651	magnoid	CCL2	CCL1	AC2	BC_high	F_C1	Bronchial	DASC	nonTRU	AC3	C1	high_risk	high_risk	high_risk	high_risk	high_risk	high_risk	High_RiskScore	2	-1.95315223588672	-1.87514560527901	1.48564391600672	2.71573666133302	1.87267917124223
GSE31210	GSM773652	bronchioid	CCL1	CCL2	AC1	BC_low	S_C2	Alveolar	Alveolar	TRU	AC1	C3	high_risk	intermediate	low_risk	low_risk	low_risk	low_risk	Low_RiskScore	1	0.836709407018802	0.298101285528383	-0.440165675431755	-0.0288335835052675	-0.179074972936351
GSE31210	GSM773653	bronchioid	CCL1	CCL2	AC2	BC_low	S_C2	Alveolar	Alveolar	TRU	AC2	C4	low_risk	low_risk	low_risk	low_risk	high_risk	low_risk	Low_RiskScore	1	0.673552170123916	0.418057897416518	0.162618787745011	0.474744659280866	0.0502753330981347
GSE31210	GSM773654	squamoid	CCL2	CCL1	AC1	BC_high	F_C1	Alveolar	DASC	nonTRU	AC1	C1	high_risk	high_risk	low_risk	low_risk	low_risk	high_risk	Moderate_RiskScore	3	-0.0299188764832167	1.00847973445137	0.78602062910646	-0.168878931325703	0.984174951740764
GSE31210	GSM773655	magnoid	CCL2	CCL1	AC2	BC_high	F_C1	Bronchial	DASC	TRU	AC2	C4	high_risk	high_risk	high_risk	high_risk	low_risk	low_risk	Moderate_RiskScore	2	-0.152191898294019	-0.939904291309555	-0.0253842556632983	1.75215669388984	-0.559564283989888
GSE31210	GSM773656	squamoid	CCL2	CCL2	AC1	BC_low	S_C2	Alveolar	DASC	nonTRU	AC3	C1	low_risk	low_risk	low_risk	low_risk	low_risk	high_risk	High_RiskScore	NA	-0.982031298250236	0.794366456898806	0.725434399689381	-0.140547271874867	0.0252628242675726
GSE31210	GSM773657	bronchioid	CCL1	CCL2	AC1	BC_high	S_C2	Alveolar	Alveolar	TRU	AC1	C4	low_risk	low_risk	low_risk	low_risk	high_risk	low_risk	Low_RiskScore	1	0.352599145160611	0.487140366584278	0.495729214399625	0.359303860805249	-0.279817778028079
GSE31210	GSM773658	magnoid	CCL2	CCL1	AC2	BC_high	F_C1	Bronchial	DASC	nonTRU	AC3	C1	high_risk	high_risk	high_risk	high_risk	high_risk	high_risk	High_RiskScore	2	-2.21064478479433	-0.674352452666347	0.724439237366955	2.60289106036581	2.9577343484332
GSE31210	GSM773659	squamoid	CCL2	CCL1	AC2	BC_high	F_C1	Bronchial	DASC	nonTRU	AC3	C1	high_risk	high_risk	high_risk	high_risk	high_risk	high_risk	High_RiskScore	3	-3.8413360578457	-0.26718916976683	0.693401455752513	3.2973205691356	2.53956176686683
GSE31210	GSM773660	magnoid	CCL2	CCL1	AC1	BC_high	S_C2	Alveolar	DASC	TRU	AC1	C4	high_risk	high_risk	low_risk	low_risk	low_risk	high_risk	Moderate_RiskScore	NA	-0.0311282955014199	-0.242103011729068	0.558602848790504	0.672853604611852	0.527478154512952
GSE31210	GSM773661	squamoid	CCL2	CCL1	AC1	BC_high	F_C1	Alveolar	DASC	TRU	AC2	C3	high_risk	intermediate	low_risk	high_risk	high_risk	high_risk	Moderate_RiskScore	NA	0.188135000656986	0.342714902484634	0.546635060503369	0.456832060626127	0.784724110408518
GSE31210	GSM773662	bronchioid	CCL1	CCL2	AC2	BC_high	S_C2	Alveolar	Alveolar	TRU	AC1	C4	low_risk	low_risk	low_risk	low_risk	high_risk	low_risk	Moderate_RiskScore	1	-0.1027302380751	1.12910778872368	-0.152582618724416	0.393945409527953	-0.797257118123584
GSE31210	GSM773663	bronchioid	CCL1	CCL2	AC1	BC_high	S_C2	Alveolar	Alveolar	TRU	AC1	C3	low_risk	low_risk	high_risk	low_risk	high_risk	low_risk	Low_RiskScore	1	0.816154142442998	-0.285141036366278	0.210919787116189	0.688500129969839	-0.34483890840936
GSE31210	GSM773664	bronchioid	CCL1	CCL2	AC1	BC_low	S_C2	Alveolar	Alveolar	TRU	AC1	C4	low_risk	low_risk	high_risk	low_risk	low_risk	low_risk	Low_RiskScore	1	0.735348366707107	-0.129949586628241	-1.3619424163058	-0.0498463850610527	-0.687753328755319
GSE31210	GSM773665	squamoid	CCL2	CCL1	AC2	BC_high	F_C1	Bronchial	DASC	nonTRU	AC3	C1	high_risk	high_risk	low_risk	low_risk	high_risk	high_risk	High_RiskScore	3	-0.276745185914502	1.42254152067085	-0.180590449497895	-0.0756304020525384	1.5419753463061
GSE31210	GSM773666	squamoid	CCL2	Unclassified	AC2	BC_high	S_C2	Alveolar	Alveolar	nonTRU	AC1	C1	high_risk	intermediate	low_risk	high_risk	high_risk	high_risk	Moderate_RiskScore	NA	-0.411102354002616	0.0775208208130368	0.128455388455186	0.339320425301787	0.373105301380433
GSE31210	GSM773667	squamoid	CCL2	CCL1	AC1	BC_low	S_C2	Alveolar	DASC	nonTRU	AC2	C4	low_risk	low_risk	low_risk	low_risk	high_risk	high_risk	Moderate_RiskScore	NA	0.168019664675223	0.692956954613912	-0.780032174121693	-0.162269876443461	0.666695565153002
GSE31210	GSM773668	bronchioid	CCL1	CCL2	AC2	BC_low	S_C2	Alveolar	Alveolar	TRU	AC1	C4	low_risk	low_risk	high_risk	low_risk	low_risk	low_risk	Low_RiskScore	1	0.267433275517767	-1.01441634830279	-1.32224946133679	-0.24290262438231	-0.405954304140242
GSE31210	GSM773669	magnoid	CCL2	CCL1	AC2	BC_high	F_C1	Bronchial	DASC	nonTRU	AC2	C1	high_risk	high_risk	low_risk	low_risk	low_risk	high_risk	High_RiskScore	2	-0.394476488680268	0.542574001015759	0.0830457721771887	1.62217363752896	0.150566612610303
GSE31210	GSM773670	squamoid	CCL2	CCL2	AC1	BC_high	S_C2	Alveolar	DASC	TRU	AC1	C4	low_risk	low_risk	low_risk	high_risk	high_risk	low_risk	Moderate_RiskScore	NA	0.17463544827869	0.0221293254094044	1.59955833539837	0.750783431433447	-0.504832429319352
GSE31210	GSM773671	bronchioid	CCL1	CCL2	AC2	BC_low	S_C2	Alveolar	Alveolar	TRU	AC1	C4	low_risk	intermediate	low_risk	low_risk	high_risk	low_risk	Low_RiskScore	1	0.239745135351037	0.407636443634698	0.837228963880719	-0.264056498307113	-0.556048267132586
GSE31210	GSM773672	magnoid	CCL2	CCL1	AC1	BC_low	F_C1	Bronchial	DASC	nonTRU	AC1	C4	low_risk	high_risk	low_risk	low_risk	low_risk	high_risk	Moderate_RiskScore	NA	-0.303784865297801	0.177906829153116	-0.26156053659304	0.0199813877067137	0.351884614100913
GSE31210	GSM773673	magnoid	CCL2	CCL1	AC2	BC_high	F_C1	Bronchial	DASC	nonTRU	AC2	C2	high_risk	high_risk	low_risk	high_risk	low_risk	high_risk	High_RiskScore	2	-0.882390126794384	-0.583436474147342	-0.7405542210497	0.878018488232816	1.48292491529189
GSE31210	GSM773674	squamoid	CCL2	CCL1	AC2	BC_high	F_C1	Bronchial	DASC	nonTRU	AC3	C1	high_risk	high_risk	high_risk	low_risk	low_risk	high_risk	High_RiskScore	3	-5.76335848061654	1.06351562658574	0.811249003188673	2.05517289453215	2.48851445549999
GSE31210	GSM773675	squamoid	CCL2	CCL1	AC2	BC_high	F_C1	Bronchial	DASC	TRU	AC1	C4	high_risk	high_risk	high_risk	high_risk	low_risk	high_risk	Moderate_RiskScore	NA	-0.252574439669192	0.0312746594382139	0.459010466011051	0.330161414676511	0.209845795950202
GSE31210	GSM773676	squamoid	CCL2	CCL1	AC1	BC_high	F_C1	Bronchial	DASC	nonTRU	AC1	C1	high_risk	intermediate	low_risk	low_risk	high_risk	high_risk	Moderate_RiskScore	3	0.0722625545344275	0.814882179236928	0.248773251779581	0.871242970312524	0.741137222536641
GSE31210	GSM773677	squamoid	CCL2	CCL1	AC1	BC_high	F_C1	Bronchial	DASC	nonTRU	AC1	C4	high_risk	high_risk	low_risk	low_risk	high_risk	high_risk	Moderate_RiskScore	3	0.149300507077316	1.40852608961884	0.291343390216677	0.608994813637237	0.534583413628076
GSE31210	GSM773678	magnoid	CCL2	CCL2	AC2	BC_high	S_C2	Alveolar	Alveolar	TRU	AC3	C2	high_risk	intermediate	low_risk	low_risk	high_risk	high_risk	Moderate_RiskScore	NA	-0.78011049732843	-0.148221782543986	1.16760825359993	2.74960314690987	0.48661550867704
GSE31210	GSM773679	squamoid	CCL2	CCL1	AC1	BC_high	F_C1	Bronchial	DASC	nonTRU	AC3	C1	high_risk	intermediate	low_risk	high_risk	low_risk	high_risk	High_RiskScore	3	-1.79767381527785	1.18355402801109	1.16488226747106	1.64602556894141	0.379232963510982
GSE31210	GSM773680	bronchioid	CCL1	CCL2	AC2	BC_high	S_C2	Alveolar	Alveolar	TRU	AC2	C3	low_risk	intermediate	low_risk	low_risk	high_risk	high_risk	Moderate_RiskScore	NA	0.640329603585213	0.419134086022132	-0.0422701248833021	0.804198126503686	-0.449993563502879
GSE31210	GSM773681	bronchioid	CCL1	CCL2	AC2	BC_low	S_C2	Alveolar	Alveolar	TRU	AC3	C4	high_risk	low_risk	low_risk	low_risk	low_risk	low_risk	Moderate_RiskScore	1	-1.56382455305441	0.189900092338576	0.440252538883919	1.28898197223739	-1.25165072924158
GSE31210	GSM773682	bronchioid	CCL1	CCL2	AC1	BC_low	S_C2	Alveolar	Alveolar	TRU	AC1	C4	low_risk	low_risk	high_risk	low_risk	high_risk	low_risk	Low_RiskScore	1	0.311146292901115	-0.279248158890189	0.425970640958122	0.285998373049574	-0.35558966529837
GSE31210	GSM773683	squamoid	CCL2	CCL1	AC2	BC_high	F_C1	Bronchial	DASC	nonTRU	AC3	C1	high_risk	high_risk	high_risk	high_risk	high_risk	high_risk	High_RiskScore	3	-1.16645311329398	-1.53267072863281	1.4361322349448	2.19025991739797	1.86523860666754
GSE31210	GSM773684	bronchioid	CCL1	CCL2	AC2	BC_low	S_C2	Alveolar	Alveolar	TRU	AC1	C3	low_risk	intermediate	low_risk	low_risk	high_risk	low_risk	Low_RiskScore	1	0.231297825244572	-0.226236354308254	-0.733042025346235	0.39326268996028	-0.0638059365330703
GSE31210	GSM773685	bronchioid	CCL1	CCL2	AC1	BC_low	S_C2	Alveolar	Alveolar	TRU	AC2	C3	low_risk	low_risk	low_risk	low_risk	high_risk	low_risk	Low_RiskScore	1	0.871565768700317	-0.218580164095063	-0.626998944095715	-0.273485714537271	-0.521169917611308
GSE31210	GSM773686	bronchioid	CCL1	CCL2	AC2	BC_low	S_C2	Alveolar	Alveolar	TRU	AC1	C4	low_risk	low_risk	low_risk	low_risk	low_risk	low_risk	Low_RiskScore	1	-0.275220682258518	-0.155604303138196	-0.0171277006549209	0.662808383568566	-0.785637612685231
GSE31210	GSM773687	bronchioid	CCL1	CCL2	AC1	BC_high	S_C2	Alveolar	Alveolar	TRU	AC1	C4	low_risk	low_risk	low_risk	high_risk	high_risk	low_risk	Moderate_RiskScore	1	0.534799142402594	-0.196827229868422	0.568772557498196	-0.00981869884129756	-0.620554302989839
GSE31210	GSM773688	bronchioid	Unclassified	CCL2	AC1	BC_high	S_C2	Alveolar	DASC	TRU	AC1	C4	low_risk	intermediate	low_risk	low_risk	high_risk	low_risk	Moderate_RiskScore	NA	0.760772285785328	0.610622324241479	0.752210721953645	-0.204264022978973	-0.326116202300062
GSE31210	GSM773689	bronchioid	CCL1	CCL2	AC2	BC_low	S_C2	Alveolar	Alveolar	TRU	AC1	C4	low_risk	low_risk	low_risk	low_risk	low_risk	low_risk	Low_RiskScore	1	0.504221981639944	-0.328169643306727	0.11502042077265	1.31116285121842	-0.882494415193494
GSE31210	GSM773690	bronchioid	CCL1	CCL2	AC1	BC_low	S_C2	Alveolar	Alveolar	TRU	AC2	C3	low_risk	low_risk	low_risk	low_risk	low_risk	low_risk	Low_RiskScore	1	1.06626070903149	-0.054494777464805	-0.604509818050491	0.0147316122230367	-0.372196445540428
GSE31210	GSM773691	bronchioid	CCL1	CCL2	AC2	BC_low	S_C2	Alveolar	Alveolar	TRU	AC1	C4	high_risk	intermediate	high_risk	low_risk	low_risk	low_risk	Low_RiskScore	1	0.538881045213645	-0.684935532320766	-0.529730202924112	0.50156937132137	-0.32486009905268
GSE31210	GSM773692	bronchioid	CCL1	CCL2	AC1	BC_high	S_C2	Alveolar	Alveolar	TRU	AC1	C4	low_risk	low_risk	low_risk	low_risk	high_risk	low_risk	Moderate_RiskScore	1	0.0987616204181752	-0.0241988468622424	0.593434980741045	0.538154466648257	-0.760012697593463
GSE31210	GSM773693	bronchioid	CCL1	CCL2	AC2	BC_low	S_C2	Alveolar	Alveolar	TRU	AC2	C3	low_risk	low_risk	low_risk	low_risk	low_risk	low_risk	Low_RiskScore	1	0.442563703976859	-0.0520203246998961	-0.521717422321721	-0.00274666325611075	-0.732183689242585
GSE31210	GSM773694	bronchioid	CCL1	CCL1	AC2	BC_low	S_C2	Alveolar	Alveolar	nonTRU	AC2	C4	low_risk	low_risk	low_risk	low_risk	high_risk	low_risk	Low_RiskScore	NA	0.373511717577357	1.39893749054508	-0.681808503635331	-0.323953745329127	0.594057696255654
GSE31210	GSM773695	bronchioid	CCL1	CCL2	AC2	BC_low	S_C2	Alveolar	Alveolar	TRU	AC3	C4	low_risk	low_risk	low_risk	low_risk	low_risk	high_risk	Moderate_RiskScore	1	-1.166119880723	0.213958724828699	1.1388130096514	0.841613915227948	-0.73047016788838
GSE31210	GSM773696	bronchioid	CCL1	CCL2	AC2	BC_low	S_C2	Alveolar	Alveolar	TRU	AC1	C4	high_risk	low_risk	high_risk	low_risk	high_risk	low_risk	Low_RiskScore	1	0.695018914570616	-0.422985876309283	-0.88123223506554	-0.368423197282197	-1.30077946209939
GSE31210	GSM773697	magnoid	CCL2	CCL1	AC2	BC_high	F_C1	Bronchial	DASC	nonTRU	AC3	C1	high_risk	high_risk	high_risk	high_risk	low_risk	high_risk	High_RiskScore	2	-1.19080934110872	-1.83602378027685	0.57805444942894	4.16035069698333	1.75562369069915
GSE31210	GSM773698	magnoid	CCL1	CCL1	AC1	BC_low	S_C2	Alveolar	Alveolar	TRU	AC2	C3	low_risk	low_risk	high_risk	low_risk	high_risk	low_risk	Low_RiskScore	NA	0.384791563921211	-0.541034553045939	-0.66403285782704	0.38369671385004	-0.00310753348847668
GSE31210	GSM773699	bronchioid	CCL1	CCL2	AC2	BC_low	S_C2	Alveolar	Alveolar	TRU	AC1	C4	low_risk	low_risk	high_risk	low_risk	high_risk	low_risk	Low_RiskScore	1	1.09469448486278	-0.341883817753388	-0.993855159794305	0.348152803054239	-0.732551532818329
GSE31210	GSM773700	squamoid	CCL1	CCL2	AC1	BC_low	S_C2	Alveolar	Alveolar	nonTRU	AC3	C4	low_risk	high_risk	low_risk	high_risk	low_risk	low_risk	Moderate_RiskScore	NA	-0.400002785397228	0.484841853873138	-0.113251744918544	0.237750297478637	-0.13454993052093
GSE31210	GSM773701	bronchioid	CCL1	CCL2	AC1	BC_low	S_C2	Alveolar	Alveolar	TRU	AC3	C4	low_risk	low_risk	low_risk	low_risk	low_risk	low_risk	Moderate_RiskScore	1	-0.182776091579061	0.121828630684248	0.602725782008676	-0.161139869160361	-0.452234990803319
GSE31210	GSM773702	bronchioid	CCL1	CCL2	AC1	BC_low	S_C2	Alveolar	Alveolar	TRU	AC1	C3	low_risk	intermediate	low_risk	low_risk	high_risk	low_risk	Low_RiskScore	1	0.59686837207131	-0.420815907098867	-1.07798894426826	0.115144772516337	0.2556229623218
GSE31210	GSM773703	magnoid	CCL2	CCL1	AC2	BC_low	F_C1	Bronchial	DASC	nonTRU	AC2	C1	high_risk	high_risk	high_risk	high_risk	low_risk	high_risk	High_RiskScore	2	-1.36109010325982	-0.324147969969337	-0.618288068292882	0.429024054435078	2.03370276673376
GSE31210	GSM773704	bronchioid	CCL1	CCL2	AC1	BC_low	S_C2	Alveolar	Alveolar	TRU	AC1	C4	low_risk	intermediate	low_risk	low_risk	low_risk	low_risk	Low_RiskScore	1	0.653737774308162	0.571046597295935	-0.593335358340617	-0.0087361349032173	-0.78993060578944
GSE31210	GSM773705	bronchioid	CCL1	CCL2	AC1	BC_low	S_C2	Alveolar	Alveolar	TRU	AC1	C4	low_risk	low_risk	low_risk	low_risk	high_risk	low_risk	Moderate_RiskScore	1	-0.142296175100378	0.473964448165042	0.0559536100649962	-0.202743537038796	-0.42212044649907
GSE31210	GSM773706	bronchioid	CCL1	CCL2	AC2	BC_low	S_C2	Alveolar	Alveolar	TRU	AC1	C4	low_risk	intermediate	low_risk	low_risk	low_risk	low_risk	Low_RiskScore	1	0.64600069045192	-0.259613588491171	-0.666151624477053	0.176185049409574	-1.41642696512552
GSE31210	GSM773707	bronchioid	CCL1	CCL2	AC1	BC_low	S_C2	Alveolar	Alveolar	TRU	AC2	C3	low_risk	low_risk	low_risk	low_risk	high_risk	low_risk	Low_RiskScore	1	1.03826063794086	0.377947306678283	-0.0320958214752982	-0.070116880288838	-0.456711373316227
GSE31210	GSM773708	bronchioid	CCL1	CCL2	AC2	BC_low	S_C2	Alveolar	Alveolar	TRU	AC1	C4	low_risk	intermediate	high_risk	high_risk	high_risk	low_risk	Low_RiskScore	1	0.945259239888581	-1.29160621276755	-1.32203596193355	0.977230940309772	-0.573962124731737
GSE31210	GSM773709	squamoid	CCL1	CCL2	AC1	BC_low	S_C2	Alveolar	Alveolar	nonTRU	AC1	C4	high_risk	low_risk	low_risk	low_risk	low_risk	low_risk	Moderate_RiskScore	NA	-0.89972094940647	0.602890752722604	0.408090022667105	1.01646411353993	-0.21717736071057
GSE31210	GSM773710	bronchioid	CCL1	CCL2	AC1	BC_low	S_C2	Alveolar	Alveolar	TRU	AC1	C4	low_risk	low_risk	low_risk	low_risk	low_risk	low_risk	Low_RiskScore	1	1.10888342626019	-0.0885125921099249	-0.543645695945505	0.210715740416628	-0.608952569390543
GSE31210	GSM773711	bronchioid	CCL1	CCL2	AC1	BC_low	S_C2	Alveolar	Alveolar	TRU	AC1	C4	low_risk	intermediate	low_risk	low_risk	high_risk	low_risk	Low_RiskScore	1	0.873522597637266	0.725002897835476	0.187437517146273	-0.19418132293011	-0.99338453042992
GSE31210	GSM773712	bronchioid	CCL1	CCL2	AC2	BC_low	S_C2	Alveolar	Alveolar	TRU	AC1	C4	low_risk	low_risk	high_risk	low_risk	high_risk	low_risk	Moderate_RiskScore	1	0.538363328187279	-1.16764177813119	-0.749787364196377	-0.240183382489829	-1.02960173063029
GSE31210	GSM773713	magnoid	CCL2	CCL1	AC2	BC_low	S_C2	Alveolar	Alveolar	nonTRU	AC2	C4	high_risk	high_risk	low_risk	low_risk	high_risk	high_risk	Moderate_RiskScore	NA	-0.0407985007132131	-0.0339287437764537	-0.189941168252689	0.232350967399759	0.274270668907326
GSE31210	GSM773714	bronchioid	CCL1	CCL2	AC1	BC_high	S_C2	Alveolar	Alveolar	TRU	AC2	C3	low_risk	low_risk	high_risk	low_risk	high_risk	low_risk	Low_RiskScore	NA	1.39575622990026	-0.584194606448635	-1.43148254769945	0.0640176613399348	-0.136498488182938
GSE31210	GSM773715	magnoid	CCL1	CCL1	AC2	BC_low	S_C2	Bronchial	Alveolar	TRU	AC2	C3	high_risk	low_risk	high_risk	high_risk	high_risk	low_risk	Low_RiskScore	NA	0.74720167684358	-0.568565145850655	-2.35100809525685	0.050098473664521	0.479938580842022
GSE31210	GSM773716	squamoid	CCL2	CCL1	AC2	BC_high	F_C1	Bronchial	DASC	nonTRU	AC3	C1	high_risk	high_risk	low_risk	high_risk	high_risk	high_risk	High_RiskScore	3	-2.30085373475197	0.302892865172567	1.02826285382474	1.36322683185313	1.89264118327957
GSE31210	GSM773717	magnoid	CCL2	CCL1	AC2	BC_low	F_C1	Bronchial	DASC	nonTRU	AC1	C1	low_risk	high_risk	low_risk	high_risk	high_risk	high_risk	Moderate_RiskScore	NA	-1.0893183991281	0.166879487713612	-0.768153786740158	0.144871195400805	0.882069363995402
GSE31210	GSM773718	bronchioid	CCL1	CCL2	AC1	BC_low	S_C2	Alveolar	Alveolar	TRU	AC1	C4	high_risk	intermediate	low_risk	low_risk	high_risk	low_risk	Low_RiskScore	1	0.188489581325159	0.596957922353879	0.271422887331984	0.608249864981826	-0.667815481483958
GSE31210	GSM773719	bronchioid	CCL1	CCL2	AC1	BC_low	S_C2	Alveolar	Alveolar	TRU	AC1	C4	high_risk	low_risk	low_risk	low_risk	low_risk	low_risk	Low_RiskScore	1	-0.151017303636948	-0.0485736050525346	0.984310086712827	-0.0723382270809299	-0.764007796752773
GSE31210	GSM773720	bronchioid	CCL1	CCL2	AC2	BC_low	S_C2	Alveolar	Alveolar	TRU	AC1	C4	high_risk	intermediate	low_risk	high_risk	low_risk	low_risk	Low_RiskScore	1	0.205929184001536	-0.111838495802779	0.0200016969467962	-0.0215442006624828	-0.71948948764406
GSE31210	GSM773721	bronchioid	CCL1	CCL2	AC1	BC_low	S_C2	Alveolar	Alveolar	TRU	AC1	C4	low_risk	low_risk	low_risk	low_risk	high_risk	low_risk	Low_RiskScore	1	0.567145115520501	0.325661010433334	-0.124203087023796	-0.178784354332004	-0.889028765748649
GSE31210	GSM773722	bronchioid	CCL1	CCL2	AC2	BC_low	S_C2	Alveolar	Alveolar	TRU	AC1	C3	low_risk	intermediate	low_risk	high_risk	low_risk	low_risk	Low_RiskScore	1	0.559192037918843	-0.265369151892905	-0.00789872169441792	0.426855691234115	-0.40326229203105
GSE31210	GSM773723	squamoid	CCL2	CCL1	AC2	BC_high	F_C1	Bronchial	DASC	nonTRU	AC3	C1	high_risk	intermediate	low_risk	high_risk	high_risk	high_risk	High_RiskScore	3	-2.42207876720004	1.29749367363859	1.07431811995517	1.44167674161862	0.282046034826521
GSE31210	GSM773724	squamoid	CCL2	CCL2	AC1	BC_high	F_C1	Bronchial	Alveolar	nonTRU	AC1	C4	high_risk	intermediate	low_risk	low_risk	high_risk	low_risk	Moderate_RiskScore	NA	0.458993342275931	0.547960795090772	0.449383471278304	1.71019153832068	0.174987219653452
GSE31210	GSM773725	bronchioid	CCL1	CCL2	AC1	BC_low	S_C2	Alveolar	Alveolar	TRU	AC1	C4	high_risk	intermediate	low_risk	low_risk	low_risk	low_risk	Low_RiskScore	1	0.691750993744248	0.50310082622316	-0.300862990967289	0.412917343751383	-0.0200319162041213
GSE31210	GSM773726	bronchioid	CCL1	CCL2	AC1	BC_low	S_C2	Alveolar	Alveolar	TRU	AC1	C4	low_risk	intermediate	low_risk	low_risk	low_risk	low_risk	Low_RiskScore	1	0.580538210487669	-0.0707870057224184	0.185077600084086	0.331341932834124	-0.344836778363513
GSE31210	GSM773727	magnoid	CCL2	CCL1	AC2	BC_high	S_C2	Bronchial	Alveolar	nonTRU	AC2	C1	high_risk	high_risk	low_risk	low_risk	low_risk	low_risk	Moderate_RiskScore	NA	0.122027850303552	0.168655230789657	-0.425880308383901	-0.0411093772350575	0.53194331307483
GSE31210	GSM773728	bronchioid	Unclassified	CCL2	AC1	BC_high	S_C2	Alveolar	DASC	TRU	AC1	C4	low_risk	intermediate	low_risk	low_risk	low_risk	low_risk	Moderate_RiskScore	NA	-0.980566847474948	-0.20364494389989	1.12786756045078	-0.0487082113161067	-0.56902286528908
GSE31210	GSM773729	bronchioid	CCL1	CCL2	AC1	BC_low	S_C2	Alveolar	Alveolar	TRU	AC1	C3	low_risk	low_risk	low_risk	low_risk	high_risk	low_risk	Low_RiskScore	1	0.888631720435524	-0.276928892270127	-0.237614560307017	0.868454011467704	-0.00139216261120812
GSE31210	GSM773730	magnoid	CCL2	CCL1	AC2	BC_high	F_C1	Bronchial	DASC	TRU	AC1	C1	high_risk	high_risk	low_risk	low_risk	high_risk	high_risk	Moderate_RiskScore	NA	-0.511625201638445	-0.177540735185492	-0.024484517249169	0.429515769882051	0.348198861903616
GSE31210	GSM773731	bronchioid	CCL1	CCL2	AC1	BC_low	S_C2	Alveolar	Alveolar	TRU	AC1	C4	low_risk	low_risk	low_risk	low_risk	low_risk	low_risk	Low_RiskScore	1	0.331390423278604	-0.0705218379378517	-0.594922183561107	0.363810772519181	-0.631614752738711
GSE31210	GSM773732	bronchioid	CCL1	CCL2	AC2	BC_low	S_C2	Alveolar	Alveolar	TRU	AC1	C4	low_risk	low_risk	low_risk	low_risk	low_risk	low_risk	Low_RiskScore	1	0.489722698770365	-0.635979481737646	-1.24799772932418	-0.0667043096756184	-0.506977075081984
GSE31210	GSM773733	bronchioid	CCL1	CCL2	AC1	BC_low	S_C2	Alveolar	Alveolar	TRU	AC1	C4	low_risk	low_risk	low_risk	low_risk	low_risk	low_risk	Low_RiskScore	1	0.587320468664918	-0.447551160869054	-1.57520021613052	0.959127036108377	-0.515527610004131
GSE31210	GSM773734	bronchioid	CCL1	CCL2	AC2	BC_low	S_C2	Alveolar	Alveolar	TRU	AC3	C4	low_risk	low_risk	low_risk	low_risk	low_risk	low_risk	Low_RiskScore	1	-0.797129431840338	0.183843945512814	-0.203698912752408	-0.284065642971753	-0.978605679393068
GSE31210	GSM773735	bronchioid	CCL1	CCL2	AC1	BC_low	S_C2	Alveolar	Alveolar	TRU	AC1	C4	low_risk	low_risk	high_risk	high_risk	high_risk	low_risk	Moderate_RiskScore	1	0.964712593946155	-0.515270432709237	-0.640445439611318	-0.151405850326961	-0.778583801940013
GSE31210	GSM773736	bronchioid	CCL1	CCL2	AC1	BC_low	S_C2	Alveolar	Alveolar	TRU	AC1	C4	low_risk	low_risk	low_risk	low_risk	high_risk	low_risk	Low_RiskScore	1	0.752716043262668	-0.135385415044771	-0.107722685967318	-0.14862073477799	-0.609061975756991
GSE31210	GSM773737	magnoid	CCL1	CCL1	AC1	BC_low	S_C2	Alveolar	Alveolar	nonTRU	AC1	C4	high_risk	intermediate	high_risk	low_risk	low_risk	high_risk	Moderate_RiskScore	NA	0.0574739649990583	0.219187914314799	-0.810464278548433	-0.103747733293196	0.599353342545834
GSE31210	GSM773738	bronchioid	CCL1	CCL2	AC1	BC_low	S_C2	Alveolar	Alveolar	TRU	AC1	C4	low_risk	intermediate	high_risk	high_risk	low_risk	low_risk	Low_RiskScore	1	1.15382203655467	-1.19275824319137	-1.37518101137178	-0.17732223356858	-0.145526817663788
GSE31210	GSM773739	bronchioid	CCL1	CCL2	AC2	BC_low	S_C2	Alveolar	Alveolar	TRU	AC1	C4	low_risk	intermediate	high_risk	high_risk	low_risk	low_risk	Low_RiskScore	1	0.251507278886686	-0.846834316891733	-0.175270680898485	-0.172710693817811	-1.23756511114347
GSE31210	GSM773740	magnoid	CCL2	CCL1	AC2	BC_low	F_C1	Bronchial	DASC	nonTRU	AC1	C4	low_risk	high_risk	high_risk	low_risk	low_risk	high_risk	Low_RiskScore	NA	-0.328667480958246	-0.541291962782563	-0.220256443161278	1.80396072018147	0.286447466328322
GSE31210	GSM773741	magnoid	CCL2	CCL1	AC2	BC_low	S_C2	Bronchial	DASC	TRU	AC1	C4	low_risk	high_risk	high_risk	low_risk	low_risk	low_risk	Low_RiskScore	NA	0.695138944955087	-0.949565082421641	0.390879254648847	0.920521663106127	-0.462898830006145
GSE31210	GSM773742	magnoid	CCL2	CCL1	AC2	BC_high	F_C1	Bronchial	DASC	nonTRU	AC2	C1	high_risk	high_risk	high_risk	high_risk	low_risk	high_risk	High_RiskScore	2	-0.203178742896908	-1.08573004510717	-1.334835012137	0.925509376155196	1.27526533788651
GSE31210	GSM773743	bronchioid	CCL1	CCL2	AC2	BC_low	S_C2	Alveolar	Alveolar	TRU	AC1	C4	high_risk	high_risk	low_risk	low_risk	low_risk	low_risk	Low_RiskScore	1	0.529117962832243	-0.421477255551782	-0.305120626187497	1.17348417042454	-0.505720346134699
GSE31210	GSM773744	bronchioid	CCL1	CCL2	AC2	BC_low	S_C2	Alveolar	Alveolar	TRU	AC1	C4	low_risk	low_risk	high_risk	low_risk	low_risk	low_risk	Low_RiskScore	1	0.895246675898427	-0.741788866998566	-0.735288947421138	-0.130220201665143	-1.10317000850264
GSE31210	GSM773745	squamoid	CCL2	CCL1	AC2	BC_high	F_C1	Bronchial	DASC	nonTRU	AC3	C1	high_risk	high_risk	low_risk	high_risk	low_risk	high_risk	Moderate_RiskScore	3	-1.83931214848818	0.492912061196567	0.515996122617115	0.520681776030469	0.60178771842371
GSE31210	GSM773746	bronchioid	CCL1	CCL2	AC1	BC_low	S_C2	Alveolar	Alveolar	TRU	AC1	C4	low_risk	low_risk	low_risk	low_risk	high_risk	low_risk	Moderate_RiskScore	1	0.897730272651845	0.798409799830361	-0.648497575331523	0.01669556697447	0.47027223156014
GSE31210	GSM773747	bronchioid	CCL1	CCL2	AC2	BC_low	S_C2	Alveolar	Alveolar	TRU	AC1	C3	low_risk	low_risk	high_risk	high_risk	low_risk	low_risk	Moderate_RiskScore	1	0.701334106711089	-1.85748640440404	-1.39319760909029	0.212297927539469	-1.35125598319463
GSE31210	GSM773748	bronchioid	CCL1	CCL2	AC1	BC_low	S_C2	Alveolar	Alveolar	TRU	AC1	C4	low_risk	low_risk	low_risk	low_risk	low_risk	low_risk	Low_RiskScore	1	0.89113537632583	0.102635121184385	-0.581698129431906	-0.300498257437966	-0.634200132984347
GSE31210	GSM773749	squamoid	CCL2	CCL1	AC2	BC_high	F_C1	Bronchial	DASC	nonTRU	AC1	C4	high_risk	intermediate	low_risk	low_risk	high_risk	high_risk	High_RiskScore	3	-0.306422268929645	0.306374481619718	0.521129218170716	0.320665011377455	0.847532883814083
GSE31210	GSM773750	bronchioid	CCL1	CCL2	AC1	BC_low	S_C2	Alveolar	Alveolar	TRU	AC1	C3	low_risk	low_risk	low_risk	low_risk	high_risk	low_risk	Low_RiskScore	1	0.5345604013864	0.36866184983611	0.190655378307698	-0.0386969516831555	-1.00980887895195
GSE31210	GSM773751	magnoid	CCL1	CCL1	AC2	BC_low	S_C2	Alveolar	Alveolar	TRU	AC1	C4	low_risk	low_risk	low_risk	high_risk	low_risk	low_risk	Low_RiskScore	NA	1.21543715622989	-0.567135289180471	-1.03892235650801	0.307784395298354	0.336620995263264
GSE31210	GSM773752	bronchioid	CCL1	CCL2	AC2	BC_low	S_C2	Alveolar	Alveolar	TRU	AC1	C4	low_risk	intermediate	high_risk	low_risk	low_risk	low_risk	Low_RiskScore	1	0.963601889142418	-1.22473658071323	-0.896842971377215	0.125170654912959	-1.08696431061185
GSE31210	GSM773753	bronchioid	CCL1	CCL2	AC1	BC_low	S_C2	Alveolar	Alveolar	TRU	AC1	C4	high_risk	low_risk	low_risk	high_risk	low_risk	low_risk	Low_RiskScore	1	0.169397224682139	0.130901543484112	-0.400622036621487	-0.0311269602007055	-0.3961509436778
GSE31210	GSM773754	magnoid	CCL1	CCL2	AC2	BC_low	S_C2	Alveolar	Alveolar	TRU	AC2	C3	low_risk	intermediate	low_risk	low_risk	low_risk	low_risk	Moderate_RiskScore	NA	0.509752825802892	0.419269801242558	-0.550570403060727	-0.0267272105445136	-0.177065241943384
GSE31210	GSM773755	bronchioid	CCL1	CCL2	AC2	BC_low	S_C2	Alveolar	Alveolar	TRU	AC1	C4	high_risk	intermediate	low_risk	low_risk	low_risk	low_risk	Low_RiskScore	1	0.700793648577398	-0.88812545957695	-0.804026207270575	-0.0225786892544259	-0.410033218301665
GSE31210	GSM773756	squamoid	CCL2	CCL1	AC2	BC_low	F_C1	Bronchial	DASC	nonTRU	AC3	C1	high_risk	high_risk	low_risk	low_risk	low_risk	high_risk	High_RiskScore	3	-0.947121865953402	1.25088940352588	0.345090564207167	0.84602519348305	0.592969535229449
GSE31210	GSM773757	bronchioid	CCL1	CCL2	AC2	BC_low	S_C2	Alveolar	Alveolar	TRU	AC1	C4	low_risk	intermediate	high_risk	high_risk	low_risk	low_risk	Low_RiskScore	1	0.263620915045313	-0.315970953848986	-0.301646547899383	1.29509918715766	-0.559783014987048
GSE31210	GSM773758	bronchioid	CCL1	CCL2	AC2	BC_low	S_C2	Alveolar	Alveolar	TRU	AC1	C4	low_risk	intermediate	low_risk	low_risk	low_risk	low_risk	Low_RiskScore	1	0.336214234571691	-0.188053609845259	0.0234539639985301	0.204383646180861	-1.05541517465272
GSE31210	GSM773759	bronchioid	CCL1	CCL2	AC2	BC_low	S_C2	Alveolar	Alveolar	TRU	AC1	C4	low_risk	low_risk	high_risk	low_risk	low_risk	low_risk	Low_RiskScore	1	0.859949970308567	-1.15148077638417	-0.696200655039485	0.376436175575421	-0.969689022579316
GSE31210	GSM773760	bronchioid	CCL1	CCL2	AC1	BC_low	S_C2	Alveolar	Alveolar	TRU	AC1	C4	high_risk	low_risk	low_risk	low_risk	high_risk	low_risk	Low_RiskScore	1	0.650707002207093	0.0763485652384819	-0.0547989511761512	0.000769439159627439	-1.03925806927212
GSE31210	GSM773761	bronchioid	CCL1	CCL2	AC1	BC_low	S_C2	Alveolar	Alveolar	TRU	AC1	C4	low_risk	intermediate	low_risk	low_risk	high_risk	low_risk	Low_RiskScore	1	0.270135777561142	0.414490587685462	0.510677138398356	0.676090752238881	-0.605501278655767
GSE31210	GSM773762	bronchioid	CCL1	CCL2	AC2	BC_low	S_C2	Alveolar	Alveolar	TRU	AC2	C4	high_risk	low_risk	high_risk	high_risk	low_risk	low_risk	Low_RiskScore	1	0.980435305316813	-0.644727906761916	-0.292943744395628	0.336780806300408	-0.701027168323166
GSE31210	GSM773763	bronchioid	CCL1	CCL2	AC1	BC_low	S_C2	Alveolar	Alveolar	TRU	AC1	C4	low_risk	low_risk	high_risk	low_risk	high_risk	low_risk	Low_RiskScore	1	0.711557225364644	0.069760916076098	-0.490400632137332	0.423716547168464	-0.88310973506086
GSE31210	GSM773764	squamoid	CCL2	CCL1	AC1	BC_low	F_C1	Bronchial	DASC	nonTRU	AC1	C1	low_risk	intermediate	low_risk	low_risk	low_risk	low_risk	Moderate_RiskScore	3	0.0844851162565163	0.270251194560301	-0.78432550752243	0.439500850076093	0.769475926004596
GSE31210	GSM773765	bronchioid	CCL1	CCL2	AC1	BC_low	S_C2	Alveolar	Alveolar	TRU	AC1	C4	low_risk	intermediate	low_risk	low_risk	low_risk	low_risk	Low_RiskScore	1	0.630800208431655	0.106947257107344	0.425088685950013	0.553745011700826	-0.951441869949244
GSE31210	GSM773551	magnoid	CCL1	CCL2	AC2	BC_low	S_C2	Bronchial	Alveolar	TRU	AC2	C4	low_risk	low_risk	low_risk	low_risk	high_risk	low_risk	Moderate_RiskScore	NA	-0.0435940852945957	0.469058561136241	-0.427896717832779	2.2284522705766	0.0269041832760921
GSE31210	GSM773552	squamoid	CCL2	CCL1	AC2	BC_high	F_C1	Bronchial	DASC	nonTRU	AC3	C1	high_risk	high_risk	high_risk	high_risk	high_risk	high_risk	High_RiskScore	3	-2.4046093973409	-0.144714971024771	1.55284503621081	2.8631405180857	2.5193594242262
GSE31210	GSM773553	magnoid	Unclassified	CCL1	AC2	BC_high	S_C2	Bronchial	Alveolar	nonTRU	AC2	C3	low_risk	intermediate	high_risk	high_risk	high_risk	high_risk	High_RiskScore	NA	-0.401637811326199	-1.43027086437947	-0.859758105656813	0.3831165684074	-0.246914604264547
GSE31210	GSM773554	magnoid	Unclassified	CCL1	AC2	BC_low	S_C2	Bronchial	Alveolar	nonTRU	AC3	C3	low_risk	high_risk	high_risk	high_risk	low_risk	high_risk	High_RiskScore	NA	-0.7762517769929	-1.06685894756049	-1.71864291649371	-0.183062665484022	0.00484100590655007
GSE31210	GSM773555	squamoid	CCL2	CCL1	AC2	BC_high	F_C1	Bronchial	DASC	nonTRU	AC2	C1	high_risk	high_risk	high_risk	high_risk	high_risk	high_risk	High_RiskScore	3	-0.605500476223504	0.00118527067907314	0.0816459155084987	1.64326605955958	2.07436079191952
GSE31210	GSM773556	magnoid	CCL2	CCL1	AC2	BC_low	F_C1	Bronchial	DASC	TRU	AC2	C2	high_risk	high_risk	high_risk	high_risk	high_risk	high_risk	Low_RiskScore	2	0.0496413593190098	-0.774194986056531	-0.660031097427212	0.357497429390349	0.679528111616254
GSE31210	GSM773557	magnoid	CCL2	CCL1	AC2	BC_high	F_C1	Bronchial	DASC	nonTRU	AC2	C1	high_risk	intermediate	low_risk	low_risk	high_risk	high_risk	High_RiskScore	2	-0.277658749749591	-0.172535352383969	0.382152243776676	0.877243847966112	1.00120144159053
GSE31210	GSM773558	magnoid	CCL2	CCL1	AC2	BC_high	F_C1	Bronchial	DASC	nonTRU	AC2	C2	high_risk	high_risk	high_risk	high_risk	high_risk	high_risk	High_RiskScore	2	-1.74793538914315	-2.09711973120787	0.368198514681621	0.478071726102157	1.69526017780829
GSE31210	GSM773559	squamoid	CCL2	CCL1	AC2	BC_high	F_C1	Bronchial	DASC	nonTRU	AC3	C1	high_risk	high_risk	high_risk	high_risk	high_risk	high_risk	High_RiskScore	3	-0.856763018931847	0.938798169442425	-0.672959147217865	0.823194148216184	2.35760840551398
GSE31210	GSM773560	squamoid	CCL2	CCL1	AC2	BC_high	F_C1	Bronchial	DASC	nonTRU	AC3	C1	high_risk	high_risk	high_risk	high_risk	high_risk	high_risk	High_RiskScore	3	-2.59127824889045	0.192900311529493	1.16843080487315	4.02049167196795	2.0583188505829
GSE31210	GSM773561	magnoid	CCL2	CCL2	AC2	BC_low	S_C2	Bronchial	Alveolar	TRU	AC3	C4	high_risk	intermediate	low_risk	low_risk	low_risk	high_risk	Moderate_RiskScore	NA	-1.14823839926041	0.0351112707757045	0.0496822252426375	1.59036918852687	-0.596957972106446
GSE31210	GSM773562	magnoid	CCL2	CCL1	AC2	BC_high	F_C1	Bronchial	DASC	nonTRU	AC3	C2	high_risk	intermediate	high_risk	high_risk	low_risk	high_risk	High_RiskScore	2	-1.45352742666764	0.0179280883780143	-0.208026242266467	0.37699809021994	1.86634180259246
GSE31210	GSM773563	squamoid	CCL2	CCL1	AC2	BC_high	F_C1	Bronchial	DASC	nonTRU	AC2	C1	high_risk	intermediate	high_risk	low_risk	high_risk	high_risk	High_RiskScore	3	-0.183442104481167	0.186687357646386	-0.0403403688943449	1.19103504559832	2.0555812785046
GSE31210	GSM773564	magnoid	CCL1	CCL2	AC2	BC_low	S_C2	Alveolar	Alveolar	TRU	AC2	C3	low_risk	low_risk	low_risk	low_risk	high_risk	low_risk	Moderate_RiskScore	NA	0.773584564820601	0.328924522249537	-0.82192609932428	0.0861720524068099	-0.451125888755336
GSE31210	GSM773565	squamoid	CCL2	CCL1	AC2	BC_high	F_C1	Bronchial	DASC	nonTRU	AC3	C2	low_risk	high_risk	high_risk	high_risk	low_risk	high_risk	High_RiskScore	3	-2.51525534011372	0.152914320665575	0.585995344764743	1.1630962048445	1.4845542017715
GSE31210	GSM773566	magnoid	CCL2	Unclassified	AC2	BC_high	F_C1	Bronchial	DASC	TRU	AC3	C3	high_risk	intermediate	high_risk	low_risk	high_risk	high_risk	High_RiskScore	NA	-0.776131517788473	0.38822477397082	1.09822189442978	1.83258943345968	0.246964859147452
GSE31210	GSM773567	bronchioid	CCL1	CCL2	AC1	BC_high	S_C2	Alveolar	Alveolar	TRU	AC3	C3	low_risk	low_risk	low_risk	high_risk	low_risk	high_risk	High_RiskScore	NA	-0.363445348849653	1.01189834985814	-0.325982697964436	-0.122229210598224	-0.146509895177583
GSE31210	GSM773568	squamoid	CCL2	CCL1	AC2	BC_high	F_C1	Bronchial	DASC	nonTRU	AC2	C1	high_risk	intermediate	low_risk	high_risk	high_risk	high_risk	High_RiskScore	3	-0.49611573518125	0.241291475382806	1.76298456460195	2.51601486259544	0.836899711778683
GSE31210	GSM773569	bronchioid	CCL1	CCL2	AC2	BC_low	S_C2	Alveolar	Alveolar	TRU	AC1	C3	low_risk	intermediate	low_risk	low_risk	high_risk	low_risk	Low_RiskScore	1	0.937057479804711	0.454091922512776	-1.6620190191344	-0.215995649563058	0.026848193509155
GSE31210	GSM773570	magnoid	CCL2	CCL1	AC2	BC_high	F_C1	Bronchial	DASC	nonTRU	AC3	C1	low_risk	intermediate	high_risk	high_risk	low_risk	high_risk	High_RiskScore	2	-1.36445582587997	0.498497123511235	0.10378500289828	0.88706650158121	-0.172948064566177
GSE31210	GSM773540	magnoid	CCL1	CCL1	AC2	BC_high	F_C1	Bronchial	DASC	TRU	AC2	C4	low_risk	high_risk	high_risk	high_risk	low_risk	high_risk	Moderate_RiskScore	NA	0.567782511483271	-1.48221334494627	-0.889213863264607	0.916802238340084	0.0666385399339199
GSE31210	GSM773541	squamoid	CCL2	CCL1	AC1	BC_high	F_C1	Bronchial	DASC	TRU	AC3	C1	high_risk	high_risk	high_risk	high_risk	low_risk	high_risk	High_RiskScore	3	0.209504443327931	0.246736022430048	0.300051272625267	2.99582662289813	0.993512402393823
GSE31210	GSM773542	squamoid	CCL2	CCL1	AC2	BC_high	F_C1	Bronchial	DASC	TRU	AC2	C1	high_risk	high_risk	high_risk	high_risk	low_risk	high_risk	High_RiskScore	3	0.465574961355639	-0.382607139282243	0.33180542695288	3.63260511456388	0.35978097564093
GSE31210	GSM773543	magnoid	CCL2	CCL1	AC2	BC_high	S_C2	Bronchial	DASC	TRU	AC1	C3	high_risk	high_risk	high_risk	high_risk	high_risk	high_risk	Moderate_RiskScore	NA	0.150539909683816	-0.755687892983565	-1.59153293173623	0.664648767321673	0.0272739157215969
GSE31210	GSM773544	magnoid	CCL2	CCL1	AC2	BC_high	F_C1	Bronchial	DASC	nonTRU	AC1	C4	high_risk	intermediate	high_risk	high_risk	low_risk	low_risk	Moderate_RiskScore	2	0.00612958671468948	-0.918065628018255	0.261789595474564	1.19239435689286	-0.726191463910363
GSE31210	GSM773545	magnoid	Unclassified	CCL2	AC2	BC_low	S_C2	Alveolar	Alveolar	TRU	AC2	C2	high_risk	intermediate	low_risk	high_risk	high_risk	low_risk	Moderate_RiskScore	NA	-0.0235302932599565	0.56006831018554	-0.745964543547016	0.738482581531404	0.373747340176781
GSE31210	GSM773546	squamoid	CCL2	CCL1	AC2	BC_high	F_C1	Bronchial	DASC	nonTRU	AC3	C1	high_risk	high_risk	high_risk	high_risk	high_risk	high_risk	High_RiskScore	3	-0.53390565407215	-0.587032902132184	1.37421509530606	2.99045554023483	0.778857847676085
GSE31210	GSM773547	bronchioid	CCL1	CCL2	AC2	BC_low	S_C2	Alveolar	Alveolar	TRU	AC1	C4	low_risk	low_risk	high_risk	high_risk	high_risk	low_risk	Moderate_RiskScore	1	0.499462992850875	-0.0871214625351924	0.250795773346254	0.366917172487378	-0.43092628267199
GSE31210	GSM773548	magnoid	CCL2	CCL1	AC2	BC_high	S_C2	Bronchial	DASC	TRU	AC2	C4	high_risk	intermediate	high_risk	high_risk	low_risk	high_risk	Moderate_RiskScore	NA	0.136485361396036	-1.20860765493699	0.0742666294083213	0.163668258476801	0.0215817948784626
GSE31210	GSM773549	bronchioid	CCL1	CCL2	AC2	BC_low	S_C2	Alveolar	Alveolar	TRU	AC1	C4	high_risk	intermediate	high_risk	high_risk	low_risk	low_risk	Low_RiskScore	1	0.648798140386935	0.534368652306704	-0.729496959394956	0.210761025616269	-0.483128705214699
GSE31210	GSM773550	squamoid	CCL2	CCL1	AC2	BC_high	F_C1	Bronchial	DASC	TRU	AC2	C4	high_risk	intermediate	high_risk	high_risk	high_risk	high_risk	High_RiskScore	NA	0.142208456940861	-0.74147755062238	0.415069077821529	1.61179070223467	-0.535916002834649
GSE50081	GSM1213670	magnoid	CCL1	CCL1	AC1	BC_low	F_C1	Bronchial	Alveolar	nonTRU	AC1	C4	low_risk	high_risk	high_risk	high_risk	low_risk	low_risk	Moderate_RiskScore	NA	-0.0267528633076553	0.334288357745335	-0.756091426822666	1.51229343699459	0.611175363927323
GSE50081	GSM1213671	bronchioid	CCL1	CCL2	AC1	BC_low	S_C2	Alveolar	Alveolar	TRU	AC1	C4	low_risk	low_risk	low_risk	high_risk	low_risk	low_risk	Low_RiskScore	1	1.12508372535649	-0.274109266061931	-0.567733103450107	-0.335473939483682	-0.379800047284175
GSE50081	GSM1213672	squamoid	CCL2	CCL1	AC1	BC_high	F_C1	Bronchial	DASC	nonTRU	AC1	C4	low_risk	intermediate	low_risk	high_risk	low_risk	low_risk	Moderate_RiskScore	3	-0.632515419179394	0.485278851176449	1.1075734508874	0.855766136611055	-0.0581317889661175
GSE50081	GSM1213673	squamoid	CCL2	CCL1	AC2	BC_high	F_C1	Bronchial	DASC	nonTRU	AC3	C1	high_risk	intermediate	low_risk	high_risk	high_risk	high_risk	High_RiskScore	3	-4.07954690155136	-0.317343679655288	1.7731962576463	0.527596445269003	0.545250752876169
GSE50081	GSM1213676	magnoid	CCL2	CCL1	AC2	BC_low	F_C1	Bronchial	DASC	nonTRU	AC2	C1	high_risk	high_risk	high_risk	high_risk	low_risk	high_risk	Moderate_RiskScore	2	-1.61981474296015	-0.693564460145472	-1.69375552471236	0.157898005188785	2.49820949763685
GSE50081	GSM1213677	squamoid	CCL2	CCL1	AC2	BC_high	F_C1	Bronchial	DASC	nonTRU	AC3	C1	high_risk	high_risk	high_risk	low_risk	low_risk	high_risk	High_RiskScore	3	-5.32146660606951	-1.08914189766669	-0.141758969238231	6.45997287946706	1.93887789962379
GSE50081	GSM1213678	magnoid	CCL2	CCL1	AC2	BC_high	F_C1	Bronchial	DASC	TRU	AC1	C4	low_risk	intermediate	low_risk	high_risk	low_risk	high_risk	Moderate_RiskScore	NA	0.705719736860114	-0.304914945535146	0.944595907485238	0.237439548313309	0.118443875494756
GSE50081	GSM1213679	bronchioid	CCL1	CCL2	AC1	BC_low	S_C2	Bronchial	Alveolar	TRU	AC3	C4	low_risk	intermediate	low_risk	low_risk	low_risk	high_risk	Moderate_RiskScore	1	-1.56909801680603	0.577403845322166	0.814288076664762	1.01546369864635	-0.883996278188946
GSE50081	GSM1213680	magnoid	CCL2	CCL1	AC2	BC_high	F_C1	Bronchial	DASC	nonTRU	AC3	C1	high_risk	high_risk	high_risk	high_risk	high_risk	high_risk	High_RiskScore	2	-0.452616984154723	-0.10278023525512	-0.11040162509918	0.859412461272494	1.71966743363302
GSE50081	GSM1213681	bronchioid	Unclassified	CCL1	AC2	BC_high	S_C2	Bronchial	DASC	TRU	AC1	C4	high_risk	low_risk	high_risk	high_risk	high_risk	high_risk	Low_RiskScore	NA	1.04727455301004	-0.160774528602773	-0.743156050819977	1.11554417683489	0.0276835504569754
GSE50081	GSM1213682	squamoid	CCL2	CCL1	AC2	BC_high	F_C1	Bronchial	DASC	nonTRU	AC1	C4	low_risk	intermediate	high_risk	high_risk	high_risk	low_risk	Moderate_RiskScore	3	0.330516289551927	-0.253037543364594	-0.561687084438969	1.77375543491679	0.124481938818068
GSE50081	GSM1213683	bronchioid	CCL1	CCL2	AC2	BC_low	S_C2	Alveolar	DASC	TRU	AC1	C4	low_risk	high_risk	low_risk	high_risk	low_risk	low_risk	Moderate_RiskScore	1	-0.113839502423527	-0.314861472015297	0.517823766596006	0.132683362568105	-0.521035796948282
GSE50081	GSM1213685	bronchioid	CCL1	CCL2	AC2	BC_high	S_C2	Alveolar	Alveolar	TRU	AC1	C4	low_risk	low_risk	high_risk	high_risk	low_risk	low_risk	Low_RiskScore	1	0.619267645947973	-0.7956064939236	-0.0971156592850965	0.524419673099272	-0.846300804429625
GSE50081	GSM1213686	magnoid	CCL2	CCL1	AC2	BC_high	F_C1	Bronchial	DASC	nonTRU	AC2	C1	high_risk	intermediate	high_risk	high_risk	low_risk	high_risk	Moderate_RiskScore	2	-0.07463368035428	-0.361966814463238	-0.601165104888668	-0.284741882709263	0.88911642834585
GSE50081	GSM1213687	magnoid	CCL1	CCL2	AC2	BC_low	S_C2	Alveolar	Alveolar	TRU	AC2	C3	low_risk	low_risk	high_risk	low_risk	high_risk	low_risk	Low_RiskScore	NA	1.46413357592574	-0.763439153656702	-1.12300834706908	0.283807480288459	-0.808334195559838
GSE50081	GSM1213688	bronchioid	CCL1	CCL2	AC2	BC_low	S_C2	Bronchial	Alveolar	TRU	AC1	C4	low_risk	intermediate	high_risk	high_risk	high_risk	low_risk	Moderate_RiskScore	1	0.98570281949099	-0.904302904851914	-0.0864630891228637	0.770048362340255	-0.36986493725778
GSE50081	GSM1213689	bronchioid	CCL1	CCL2	AC1	BC_low	S_C2	Alveolar	Alveolar	TRU	AC1	C4	low_risk	low_risk	low_risk	low_risk	high_risk	low_risk	Low_RiskScore	1	1.35109789762206	1.16415048573742	-0.934604427442832	-0.57801479704677	-0.190328048940884
GSE50081	GSM1213690	bronchioid	CCL1	CCL2	AC2	BC_low	S_C2	Alveolar	Alveolar	TRU	AC1	C4	low_risk	intermediate	low_risk	low_risk	high_risk	low_risk	Low_RiskScore	1	1.10611850355408	-0.3640273847036	-0.640412329764459	-0.35458476567702	-1.08411252624135
GSE50081	GSM1213691	magnoid	CCL2	CCL1	AC2	BC_high	F_C1	Bronchial	DASC	nonTRU	AC3	C1	high_risk	high_risk	high_risk	high_risk	low_risk	high_risk	High_RiskScore	2	-2.47919516651955	-0.552375227871065	-0.331772716051357	-0.0676132431775581	2.21848819586468
GSE50081	GSM1213692	bronchioid	CCL1	CCL2	AC1	BC_low	S_C2	Alveolar	Alveolar	TRU	AC1	C4	low_risk	intermediate	high_risk	low_risk	low_risk	low_risk	Low_RiskScore	1	1.7699085857985	0.217944557524524	-0.786442914897257	0.0129578928789153	-0.404359308498194
GSE50081	GSM1213693	magnoid	CCL1	CCL1	AC2	BC_low	F_C1	Bronchial	DASC	nonTRU	AC2	C2	low_risk	intermediate	high_risk	high_risk	low_risk	high_risk	High_RiskScore	2	-0.499189444037066	-3.56418330479813	-2.88016685053651	-0.287186211053382	0.336519873892121
GSE50081	GSM1213694	squamoid	CCL2	CCL2	AC1	BC_high	F_C1	Bronchial	DASC	nonTRU	AC1	C4	low_risk	high_risk	low_risk	high_risk	low_risk	low_risk	Moderate_RiskScore	NA	-0.0455241822285567	-0.499351855734623	1.92136354317581	-0.323920370221615	-0.141942996333252
GSE50081	GSM1213695	squamoid	CCL2	CCL1	AC2	BC_high	F_C1	Bronchial	DASC	nonTRU	AC3	C1	high_risk	high_risk	high_risk	high_risk	low_risk	high_risk	High_RiskScore	3	-3.44178293492194	0.684557270742478	-0.618438014488379	1.63771029365232	1.97118587256557
GSE50081	GSM1213696	bronchioid	CCL1	CCL2	AC1	BC_low	S_C2	Alveolar	Alveolar	TRU	AC1	C4	low_risk	intermediate	low_risk	low_risk	low_risk	low_risk	Low_RiskScore	1	0.792924920449419	0.326043024873873	0.12260805444752	0.0926227606006274	-0.627078151058301
GSE50081	GSM1213697	magnoid	CCL1	CCL2	AC2	BC_low	S_C2	Alveolar	Alveolar	TRU	AC2	C3	low_risk	intermediate	low_risk	low_risk	low_risk	high_risk	Moderate_RiskScore	NA	-0.399932727373375	0.873935512127464	0.12817780592987	-0.092633662191478	-0.377608230073947
GSE50081	GSM1213698	squamoid	CCL2	CCL1	AC2	BC_low	F_C1	Bronchial	DASC	nonTRU	AC3	C1	low_risk	high_risk	low_risk	high_risk	high_risk	high_risk	High_RiskScore	3	-4.83840705583477	0.913808723256001	0.478504110263294	1.96878034960061	0.610823971601303
GSE50081	GSM1213699	bronchioid	CCL1	CCL2	AC1	BC_low	S_C2	Alveolar	Alveolar	TRU	AC1	C4	low_risk	intermediate	low_risk	low_risk	low_risk	low_risk	Low_RiskScore	1	1.60615205953036	0.524277004008967	-0.768926446249498	-0.416625807502788	-0.721293903173888
GSE50081	GSM1213700	squamoid	CCL2	CCL1	AC1	BC_high	F_C1	Bronchial	DASC	nonTRU	AC2	C1	low_risk	high_risk	low_risk	low_risk	low_risk	high_risk	High_RiskScore	3	-0.516862327034625	0.166221496642739	0.210084831189648	0.892594659535004	0.996831402673716
GSE50081	GSM1213702	magnoid	CCL2	CCL1	AC2	BC_low	F_C1	Bronchial	DASC	nonTRU	AC2	C2	high_risk	high_risk	high_risk	low_risk	low_risk	high_risk	Moderate_RiskScore	2	-1.89450068844161	-1.76252466176689	-0.736242126946174	-0.300918896915956	1.7920988626168
GSE50081	GSM1213703	bronchioid	CCL1	CCL2	AC1	BC_low	S_C2	Alveolar	Alveolar	TRU	AC1	C4	low_risk	low_risk	low_risk	low_risk	low_risk	low_risk	Low_RiskScore	1	0.861255845801456	0.070966930340443	-0.184015230191975	0.196980174563076	-1.15170455611746
GSE50081	GSM1213704	magnoid	Unclassified	CCL1	AC1	BC_high	S_C2	Bronchial	Alveolar	TRU	AC1	C4	high_risk	low_risk	low_risk	low_risk	low_risk	low_risk	Low_RiskScore	NA	0.818174242830807	-0.159881941583323	-0.702838081644153	1.21089801339296	0.536536020279235
GSE50081	GSM1213707	bronchioid	CCL2	CCL2	AC1	BC_high	S_C2	Bronchial	DASC	TRU	AC1	C4	high_risk	intermediate	low_risk	high_risk	low_risk	low_risk	Moderate_RiskScore	NA	-0.225644958485488	0.061845125338076	0.897280930645294	0.919519880272172	-0.311363837346723
GSE50081	GSM1213710	magnoid	CCL2	CCL1	AC2	BC_high	F_C1	Bronchial	DASC	nonTRU	AC3	C1	high_risk	high_risk	high_risk	high_risk	low_risk	high_risk	High_RiskScore	2	-2.29467993854829	0.731089837688166	-0.581610133264188	1.01444343284898	1.78512149387983
GSE50081	GSM1213715	squamoid	CCL2	CCL1	AC2	BC_high	F_C1	Bronchial	DASC	nonTRU	AC3	C1	high_risk	high_risk	high_risk	high_risk	high_risk	high_risk	High_RiskScore	3	-4.36541162003297	-0.778006966059066	0.0952130881077867	4.37016055794465	1.67311809189128
GSE50081	GSM1213716	magnoid	CCL2	CCL1	AC2	BC_high	F_C1	Bronchial	DASC	nonTRU	AC3	C1	low_risk	high_risk	high_risk	low_risk	high_risk	high_risk	High_RiskScore	2	-3.14941097057128	-0.699104199944509	-0.536979411235383	8.07167376959417	1.23450553746894
GSE50081	GSM1213717	magnoid	CCL2	CCL1	AC2	BC_high	F_C1	Bronchial	DASC	nonTRU	AC2	C1	high_risk	high_risk	high_risk	high_risk	high_risk	high_risk	High_RiskScore	2	-0.281192434124162	-0.0861588629155747	-0.698358944364336	2.28408400226744	1.11294191663799
GSE50081	GSM1213720	bronchioid	CCL1	CCL2	AC1	BC_low	S_C2	Bronchial	Alveolar	TRU	AC1	C4	low_risk	low_risk	low_risk	low_risk	low_risk	low_risk	Low_RiskScore	1	0.330077579735938	-0.323890245951165	0.496522648403631	0.608076577488066	-0.352533071413172
GSE50081	GSM1213722	squamoid	CCL2	CCL1	AC2	BC_high	F_C1	Bronchial	DASC	nonTRU	AC3	C1	high_risk	intermediate	low_risk	high_risk	high_risk	high_risk	High_RiskScore	3	-2.84331215820867	-0.0870039652216541	1.40704770519572	2.23037422157647	0.684427022105912
GSE50081	GSM1213723	squamoid	CCL2	CCL1	AC1	BC_high	F_C1	Bronchial	DASC	nonTRU	AC1	C1	high_risk	intermediate	high_risk	low_risk	high_risk	high_risk	Moderate_RiskScore	3	-1.3154928765783	1.00483228639897	-0.481134135797805	1.02857577337682	0.295031580744322
GSE50081	GSM1213724	bronchioid	CCL1	CCL2	AC2	BC_low	S_C2	Alveolar	Alveolar	TRU	AC1	C4	low_risk	low_risk	high_risk	high_risk	high_risk	low_risk	Low_RiskScore	1	1.25464535289019	-1.56431619271877	-1.6692738072386	-0.128123508515047	-1.2118010090478
GSE50081	GSM1213726	bronchioid	CCL1	CCL2	AC1	BC_high	S_C2	Alveolar	Alveolar	TRU	AC1	C4	low_risk	intermediate	low_risk	low_risk	low_risk	low_risk	Low_RiskScore	1	0.566730555679828	0.485580937707099	0.398144205622599	0.0395531388054929	-0.0774985952057266
GSE50081	GSM1213727	squamoid	CCL2	CCL2	AC1	BC_high	F_C1	Bronchial	DASC	TRU	AC1	C4	low_risk	low_risk	low_risk	low_risk	high_risk	low_risk	High_RiskScore	NA	0.226798577739609	1.19912376998106	0.677216236392802	1.18204391351084	-0.0992608736237958
GSE50081	GSM1213728	bronchioid	CCL1	CCL2	AC1	BC_low	S_C2	Alveolar	Alveolar	TRU	AC1	C4	low_risk	high_risk	low_risk	high_risk	high_risk	low_risk	Low_RiskScore	1	-0.587034707311632	0.178852840799305	0.27762388653101	0.210583989131644	-1.24359323540816
GSE50081	GSM1213730	squamoid	CCL2	CCL1	AC1	BC_high	F_C1	Bronchial	DASC	TRU	AC3	C1	high_risk	low_risk	high_risk	high_risk	high_risk	high_risk	Moderate_RiskScore	3	0.0638906068033935	0.507107187291282	0.549197712232645	2.46034391124937	0.614971590499782
GSE50081	GSM1213733	bronchioid	Unclassified	CCL2	AC2	BC_low	S_C2	Bronchial	Alveolar	TRU	AC1	C1	high_risk	intermediate	high_risk	low_risk	high_risk	low_risk	Moderate_RiskScore	NA	-0.258671826781601	-1.1850663597988	-1.05105656873741	2.19633519594055	-0.0845967879408075
GSE50081	GSM1213734	bronchioid	CCL1	CCL2	AC2	BC_low	S_C2	Bronchial	Alveolar	TRU	AC1	C2	low_risk	intermediate	low_risk	low_risk	low_risk	high_risk	High_RiskScore	1	-0.0243207576979961	0.426460668590993	-0.439348756954097	0.404348198706212	-0.575931730968711
GSE50081	GSM1213735	magnoid	CCL2	CCL1	AC2	BC_high	F_C1	Bronchial	DASC	nonTRU	AC3	C2	high_risk	high_risk	high_risk	high_risk	low_risk	high_risk	High_RiskScore	2	-2.65041728092228	-1.45712364772742	0.226871217190725	1.67840533949093	1.81697081752573
GSE50081	GSM1213736	squamoid	CCL2	CCL1	AC2	BC_high	F_C1	Bronchial	DASC	nonTRU	AC3	C1	low_risk	high_risk	low_risk	low_risk	high_risk	high_risk	High_RiskScore	3	-4.62267115503068	0.804239670683743	1.09894979640547	1.69415730481123	0.0361173283170844
GSE50081	GSM1213737	magnoid	CCL1	CCL2	AC2	BC_low	S_C2	Bronchial	Alveolar	TRU	AC3	C1	high_risk	high_risk	high_risk	high_risk	low_risk	high_risk	Moderate_RiskScore	NA	-2.46969026452317	-1.29188702496068	-0.443789279262852	0.336314514705643	-0.360271413100312
GSE50081	GSM1213738	magnoid	CCL1	CCL2	AC2	BC_low	S_C2	Alveolar	Alveolar	TRU	AC2	C3	low_risk	low_risk	high_risk	low_risk	low_risk	low_risk	Moderate_RiskScore	NA	0.896212342243536	-0.0637726435669848	-0.155020678007957	1.13028756944549	-0.71107813033746
GSE50081	GSM1213739	squamoid	CCL2	CCL2	AC1	BC_low	S_C2	Bronchial	DASC	nonTRU	AC1	C4	high_risk	high_risk	low_risk	high_risk	low_risk	low_risk	Moderate_RiskScore	NA	-1.02964062129696	0.0680747034501463	0.350738867327729	0.340810397575523	-0.857338321491797
GSE50081	GSM1213740	bronchioid	CCL1	CCL2	AC1	BC_low	S_C2	Alveolar	Alveolar	TRU	AC1	C4	low_risk	intermediate	low_risk	low_risk	high_risk	low_risk	Low_RiskScore	1	0.666140051214564	0.48238915398123	0.21264585034588	0.163738710154863	-0.163202413974119
GSE50081	GSM1213741	bronchioid	CCL1	CCL2	AC2	BC_low	S_C2	Alveolar	Alveolar	TRU	AC1	C4	low_risk	low_risk	low_risk	low_risk	low_risk	low_risk	Low_RiskScore	1	0.577934721585907	-0.352502653270981	-0.412757079170103	-0.243436741563594	-1.26060071550709
GSE50081	GSM1213742	squamoid	CCL2	CCL1	AC2	BC_high	F_C1	Bronchial	DASC	TRU	AC2	C1	high_risk	intermediate	high_risk	high_risk	high_risk	high_risk	High_RiskScore	3	-0.211112879969522	-0.378075950912194	1.13713132725966	0.889164278353706	0.429892980248218
GSE50081	GSM1213743	bronchioid	CCL1	CCL2	AC1	BC_low	S_C2	Alveolar	Alveolar	TRU	AC1	C4	low_risk	low_risk	low_risk	low_risk	high_risk	low_risk	Low_RiskScore	1	2.15105103459284	0.361613605633239	-2.30553348025899	-0.389868416518137	-1.34539223514412
GSE50081	GSM1213746	bronchioid	CCL1	CCL2	AC1	BC_low	S_C2	Bronchial	Alveolar	TRU	AC1	C4	low_risk	low_risk	low_risk	low_risk	high_risk	low_risk	Low_RiskScore	1	0.861633018771126	0.861751139070406	-0.139439483404503	0.856486723956454	-0.792297851054502
GSE50081	GSM1213747	bronchioid	CCL1	CCL2	AC1	BC_low	S_C2	Alveolar	Alveolar	TRU	AC1	C4	low_risk	low_risk	high_risk	low_risk	low_risk	low_risk	Low_RiskScore	1	0.332807366475314	-0.544483761078464	0.243457556897361	-0.252795297162458	-0.0147148296397952
GSE50081	GSM1213749	bronchioid	CCL2	CCL2	AC1	BC_high	S_C2	Bronchial	DASC	TRU	AC3	C4	high_risk	low_risk	low_risk	low_risk	high_risk	low_risk	Moderate_RiskScore	NA	-1.75294124934672	0.128972715750899	1.64010372095323	1.79410133241296	-0.996001486660213
GSE50081	GSM1213750	squamoid	CCL2	CCL1	AC1	BC_high	F_C1	Bronchial	DASC	nonTRU	AC1	C1	high_risk	intermediate	high_risk	low_risk	high_risk	low_risk	Moderate_RiskScore	3	-0.313416075058573	-0.174783057706276	0.524917839640473	0.0691033090947589	1.02163097834197
GSE50081	GSM1213751	bronchioid	CCL1	CCL2	AC1	BC_high	S_C2	Bronchial	Alveolar	TRU	AC1	C4	high_risk	low_risk	low_risk	low_risk	high_risk	low_risk	Low_RiskScore	1	0.950223822173739	0.587434784653133	0.354528127171662	1.40226001486382	-1.03126997856628
GSE50081	GSM1213752	bronchioid	CCL1	CCL2	AC2	BC_low	S_C2	Alveolar	Alveolar	TRU	AC1	C4	low_risk	low_risk	high_risk	high_risk	high_risk	low_risk	Low_RiskScore	1	1.14266892187714	-0.178269070538691	-1.07439282433437	-0.0801370173641474	-0.500731351240803
GSE50081	GSM1213753	bronchioid	CCL1	CCL2	AC1	BC_low	S_C2	Alveolar	Alveolar	TRU	AC1	C4	high_risk	low_risk	high_risk	high_risk	high_risk	low_risk	Low_RiskScore	1	1.37549829423232	-1.06871257185054	-0.923121479969421	0.104355063889321	-0.931899085500656
GSE50081	GSM1213754	squamoid	CCL2	CCL1	AC2	BC_high	F_C1	Bronchial	DASC	nonTRU	AC3	C1	high_risk	intermediate	low_risk	low_risk	high_risk	high_risk	High_RiskScore	3	-2.25044174742183	-0.707513734225597	1.13497511794514	0.151213379906504	0.0600879714195172
GSE50081	GSM1213756	bronchioid	CCL1	CCL2	AC1	BC_low	S_C2	Alveolar	Alveolar	TRU	AC1	C4	low_risk	intermediate	low_risk	low_risk	low_risk	low_risk	Low_RiskScore	1	1.01933657515511	-0.131527650438182	0.640543688550294	0.122348342431213	-0.692147997371291
GSE50081	GSM1213757	magnoid	CCL2	CCL1	AC2	BC_high	F_C1	Bronchial	DASC	TRU	AC2	C2	high_risk	high_risk	high_risk	low_risk	high_risk	high_risk	High_RiskScore	2	-0.76910349075958	0.373986426184709	0.534011027699866	1.88535880193893	0.672619313285627
GSE50081	GSM1213758	bronchioid	CCL1	CCL2	AC2	BC_low	S_C2	Alveolar	Alveolar	TRU	AC3	C3	high_risk	low_risk	low_risk	low_risk	high_risk	low_risk	Low_RiskScore	1	-0.952636967340008	0.335271393056853	1.05785803368251	0.319683608253672	-1.66325005218582
GSE50081	GSM1213759	magnoid	CCL1	CCL1	AC2	BC_high	F_C1	Bronchial	DASC	nonTRU	AC2	C3	low_risk	high_risk	high_risk	low_risk	high_risk	low_risk	High_RiskScore	2	-0.686268793495014	-2.38419899327793	-1.97176872564974	0.887022721098535	1.01184519915876
GSE50081	GSM1213760	magnoid	CCL2	CCL1	AC2	BC_high	F_C1	Bronchial	DASC	nonTRU	AC2	C1	high_risk	intermediate	high_risk	high_risk	high_risk	high_risk	Moderate_RiskScore	2	-0.336649807425228	-0.732494718897547	-0.107890206089196	0.600163286263824	1.25823415927902
GSE50081	GSM1213761	bronchioid	CCL1	CCL2	AC2	BC_low	S_C2	Alveolar	Alveolar	TRU	AC2	C3	high_risk	low_risk	low_risk	low_risk	high_risk	low_risk	Low_RiskScore	1	0.901642834188011	-0.509690746876808	-1.06193513253916	0.175996374469084	-0.736200278186695
GSE50081	GSM1213762	squamoid	CCL2	CCL1	AC1	BC_high	F_C1	Bronchial	DASC	nonTRU	AC3	C1	high_risk	low_risk	low_risk	low_risk	high_risk	high_risk	High_RiskScore	3	-0.770746982658018	0.888007189418929	0.14106880969038	-0.0727050073572341	1.0869410306907
GSE50081	GSM1213763	squamoid	CCL2	CCL1	AC1	BC_low	F_C1	Bronchial	DASC	TRU	AC3	C1	high_risk	intermediate	low_risk	low_risk	high_risk	high_risk	High_RiskScore	3	-1.89491615588754	1.51362499555772	0.157632108807015	-0.582817451798378	0.335452777071752
GSE50081	GSM1213764	bronchioid	CCL2	CCL2	AC1	BC_low	S_C2	Bronchial	Alveolar	TRU	AC1	C4	high_risk	intermediate	low_risk	low_risk	high_risk	high_risk	Low_RiskScore	1	-0.676877286282583	0.92362400928028	0.294102197388317	-0.104252220321911	-0.215999510272235
GSE50081	GSM1213768	magnoid	CCL2	CCL1	AC2	BC_low	F_C1	Bronchial	DASC	TRU	AC2	C2	high_risk	low_risk	low_risk	low_risk	high_risk	high_risk	Moderate_RiskScore	2	-0.511826546536433	0.10734184697795	-0.899050040573106	0.258437821956091	0.676193772579007
GSE50081	GSM1213769	bronchioid	CCL1	CCL2	AC1	BC_low	S_C2	Alveolar	Alveolar	TRU	AC1	C4	low_risk	low_risk	low_risk	low_risk	high_risk	low_risk	Low_RiskScore	1	0.385519310217738	1.00548749202852	0.394118304587038	0.258600818865723	-0.417287832182139
GSE50081	GSM1213770	magnoid	CCL2	CCL1	AC2	BC_low	F_C1	Bronchial	Alveolar	TRU	AC3	C3	low_risk	high_risk	low_risk	low_risk	high_risk	high_risk	High_RiskScore	NA	-2.37898226671253	0.560659948574121	0.592725407021385	0.0706135398435291	-0.167359281916673
GSE50081	GSM1213773	magnoid	CCL2	CCL2	AC2	BC_low	S_C2	Alveolar	DASC	TRU	AC2	C3	low_risk	high_risk	low_risk	high_risk	low_risk	low_risk	Moderate_RiskScore	NA	0.350246605434152	0.230840481522774	1.13134269307206	0.210609282115068	-1.04193064138827
GSE50081	GSM1213774	squamoid	CCL2	CCL1	AC2	BC_high	F_C1	Bronchial	DASC	nonTRU	AC3	C1	high_risk	high_risk	low_risk	high_risk	low_risk	high_risk	High_RiskScore	3	-2.13275363243917	0.77691779139339	1.68146076217478	1.30006986791449	0.069787184224196
GSE50081	GSM1213775	magnoid	CCL1	CCL1	AC2	BC_low	F_C1	Bronchial	DASC	nonTRU	AC2	C1	low_risk	intermediate	low_risk	low_risk	low_risk	low_risk	Moderate_RiskScore	NA	-0.714589611466998	0.919083695174529	-2.09793964873383	-0.257752903299956	1.08681168838336
GSE50081	GSM1213777	magnoid	CCL2	CCL1	AC2	BC_low	F_C1	Bronchial	DASC	nonTRU	AC2	C2	high_risk	high_risk	high_risk	low_risk	high_risk	high_risk	Moderate_RiskScore	2	-2.63612823342446	-0.370507844049069	-1.32335113301995	-0.475319878586818	1.54590239405669
GSE50081	GSM1213779	bronchioid	CCL1	CCL2	AC1	BC_low	S_C2	Alveolar	Alveolar	TRU	AC1	C4	low_risk	intermediate	low_risk	low_risk	high_risk	low_risk	Low_RiskScore	1	1.3858638323519	0.965518849576	-0.917529207770062	0.0204784005312443	-0.964985922003656
GSE50081	GSM1213780	bronchioid	CCL1	CCL2	AC1	BC_high	S_C2	Bronchial	DASC	TRU	AC1	C4	low_risk	low_risk	low_risk	low_risk	high_risk	low_risk	Moderate_RiskScore	NA	0.890681980051045	0.436176750290199	0.684894957190678	-0.0302259067722872	-0.14948510667938
GSE50081	GSM1213781	squamoid	CCL2	CCL2	AC1	BC_high	F_C1	Bronchial	DASC	nonTRU	AC3	C1	high_risk	low_risk	low_risk	low_risk	high_risk	high_risk	Moderate_RiskScore	3	-2.27888524854586	0.949814972566907	1.96414880364096	0.0812237055642119	-0.477051518329538
GSE50081	GSM1213782	bronchioid	CCL1	CCL2	AC1	BC_low	S_C2	Alveolar	Alveolar	TRU	AC1	C4	low_risk	intermediate	low_risk	low_risk	low_risk	low_risk	Low_RiskScore	1	1.05847976131876	-0.0220582114294345	-0.553544245707461	0.501367112897033	-0.856067906566611
GSE50081	GSM1213783	squamoid	CCL2	CCL1	AC1	BC_high	F_C1	Bronchial	DASC	nonTRU	AC3	C1	high_risk	low_risk	low_risk	low_risk	high_risk	high_risk	High_RiskScore	3	-0.464070976976989	1.18260029789742	-0.028126908645149	1.12317221928072	0.879571926018135
GSE50081	GSM1213784	bronchioid	CCL1	CCL2	AC2	BC_low	S_C2	Alveolar	Alveolar	TRU	AC1	C1	low_risk	low_risk	low_risk	low_risk	high_risk	high_risk	Low_RiskScore	1	0.0589498730757681	-0.637171765517943	-0.312068741492375	-0.193751915508757	0.228357646134153
GSE50081	GSM1213785	magnoid	CCL2	CCL1	AC2	BC_low	F_C1	Bronchial	DASC	nonTRU	AC2	C2	high_risk	high_risk	low_risk	high_risk	low_risk	high_risk	Moderate_RiskScore	2	-1.23664322248443	-1.29636302366333	-0.204204226042673	-0.15802147020503	0.575778627592324
GSE50081	GSM1213787	squamoid	CCL2	Unclassified	AC2	BC_low	F_C1	Bronchial	DASC	nonTRU	AC3	C2	low_risk	intermediate	low_risk	low_risk	low_risk	high_risk	Moderate_RiskScore	NA	-0.859191114861689	1.51750716156825	0.752888604385666	-0.438846084537683	-0.0297467581518552
GSE50081	GSM1213788	squamoid	CCL2	CCL2	AC1	BC_high	F_C1	Bronchial	DASC	nonTRU	AC1	C4	low_risk	intermediate	low_risk	low_risk	high_risk	low_risk	Moderate_RiskScore	NA	-0.550841165859667	0.200884754567322	1.45603788755849	0.850401019051802	-0.741332239607776
GSE50081	GSM1213792	bronchioid	CCL1	CCL2	AC1	BC_high	S_C2	Bronchial	Alveolar	TRU	AC1	C4	low_risk	intermediate	high_risk	high_risk	low_risk	low_risk	Moderate_RiskScore	1	1.02378279955783	0.0461134947577016	0.228356938442659	1.79379423295746	-0.195580478932544
GSE50081	GSM1213793	squamoid	CCL2	CCL1	AC1	BC_high	F_C1	Bronchial	DASC	nonTRU	AC3	C1	high_risk	high_risk	low_risk	low_risk	low_risk	high_risk	High_RiskScore	3	-3.63214188168612	0.877177145513992	-1.10246003192521	-0.568175417970577	1.45486637781035
GSE50081	GSM1213794	bronchioid	CCL1	CCL2	AC1	BC_low	S_C2	Alveolar	Alveolar	TRU	AC1	C4	low_risk	low_risk	low_risk	low_risk	low_risk	low_risk	Low_RiskScore	1	1.64105343189268	-0.0360565672547535	-1.42439292556616	-0.400875020574863	-1.06332454957621
GSE50081	GSM1213795	bronchioid	CCL1	CCL2	AC1	BC_low	S_C2	Alveolar	Alveolar	TRU	AC1	C4	low_risk	low_risk	low_risk	low_risk	high_risk	low_risk	Low_RiskScore	1	0.720435427242816	0.306738809468779	0.667452364601879	-0.359774006300483	-0.878620369305911
GSE50081	GSM1213797	bronchioid	CCL1	CCL2	AC1	BC_low	S_C2	Alveolar	Alveolar	TRU	AC1	C4	high_risk	low_risk	low_risk	high_risk	low_risk	low_risk	Low_RiskScore	1	1.596923306357	-0.833403284611205	-0.442963648247147	0.325832439797879	-1.14576298366503
GSE50081	GSM1213798	bronchioid	CCL1	CCL2	AC2	BC_low	S_C2	Alveolar	Alveolar	TRU	AC2	C3	low_risk	low_risk	low_risk	low_risk	high_risk	low_risk	Low_RiskScore	1	0.412916086302694	0.0693582889683177	-0.218699267651977	0.0587002466767019	-0.878817271999852
GSE50081	GSM1213800	squamoid	CCL2	CCL2	AC1	BC_high	F_C1	Bronchial	DASC	nonTRU	AC3	C4	high_risk	high_risk	low_risk	high_risk	low_risk	low_risk	Moderate_RiskScore	3	-0.936761663190806	0.165639151418254	1.44648089944167	1.68442506920145	-0.584963427034839
GSE50081	GSM1213801	squamoid	CCL2	CCL1	AC1	BC_low	F_C1	Bronchial	DASC	nonTRU	AC3	C1	high_risk	high_risk	low_risk	high_risk	low_risk	high_risk	High_RiskScore	3	-2.63620018872517	1.08728009042246	0.665569451682527	0.861497025917422	0.597398042511241
GSE50081	GSM1213803	squamoid	CCL2	CCL1	AC1	BC_high	F_C1	Bronchial	DASC	nonTRU	AC3	C1	high_risk	intermediate	high_risk	high_risk	high_risk	high_risk	High_RiskScore	3	-0.797586322440568	0.256464320606021	0.725372345302469	1.09884796609161	1.22982433344031
GSE50081	GSM1213804	magnoid	CCL2	CCL1	AC2	BC_high	F_C1	Bronchial	DASC	nonTRU	AC2	C2	high_risk	intermediate	high_risk	high_risk	high_risk	low_risk	Low_RiskScore	2	0.826698440622911	-0.710655356513144	0.706770425537609	0.528320923339134	0.194024769284798
GSE50081	GSM1213805	squamoid	CCL2	CCL1	AC2	BC_high	F_C1	Bronchial	DASC	nonTRU	AC3	C1	high_risk	high_risk	low_risk	high_risk	low_risk	high_risk	High_RiskScore	3	-2.42853002678049	1.23437997962993	0.752599499330774	0.60436674697104	0.745861873475711
GSE50081	GSM1213806	squamoid	CCL2	CCL1	AC1	BC_high	F_C1	Bronchial	DASC	nonTRU	AC3	C1	high_risk	high_risk	low_risk	high_risk	high_risk	high_risk	High_RiskScore	3	-0.807632080375461	1.10381826265503	0.334332865286138	1.55700895087387	1.36688206193759
GSE50081	GSM1213807	squamoid	CCL2	CCL1	AC2	BC_low	F_C1	Bronchial	DASC	nonTRU	AC3	C1	high_risk	intermediate	low_risk	low_risk	high_risk	high_risk	High_RiskScore	3	-3.99414643327043	0.557333045018474	0.0808095410150672	-0.387253224423145	1.52427274444774
GSE50081	GSM1213808	bronchioid	CCL1	CCL2	AC1	BC_low	S_C2	Alveolar	Alveolar	TRU	AC1	C4	low_risk	low_risk	low_risk	low_risk	low_risk	low_risk	Low_RiskScore	1	1.6885295986525	-0.582982371324755	-1.53334451596931	-0.226933211852284	-0.975511985306171
GSE50081	GSM1213809	bronchioid	CCL1	CCL2	AC1	BC_low	S_C2	Alveolar	Alveolar	TRU	AC1	C4	low_risk	low_risk	low_risk	low_risk	low_risk	low_risk	Low_RiskScore	1	1.10044289649553	-0.173772227330688	0.025463067353522	0.442805266721321	-1.03880510207166
GSE50081	GSM1213810	bronchioid	CCL1	CCL2	AC1	BC_low	S_C2	Alveolar	Alveolar	TRU	AC1	C4	low_risk	high_risk	high_risk	high_risk	low_risk	low_risk	Low_RiskScore	1	1.70943782953641	-1.14177015961944	-2.4144220185732	-0.13099851139996	-0.111380423678057
GSE50081	GSM1213811	squamoid	CCL2	CCL2	AC1	BC_high	F_C1	Bronchial	DASC	TRU	AC1	C4	high_risk	intermediate	low_risk	low_risk	high_risk	low_risk	Moderate_RiskScore	NA	0.518646750078288	1.01852033933447	0.671355905943059	0.449027490429866	-0.232957634958759
GSE50081	GSM1213812	squamoid	CCL2	CCL1	AC1	BC_high	F_C1	Bronchial	DASC	nonTRU	AC3	C1	high_risk	high_risk	low_risk	low_risk	high_risk	high_risk	High_RiskScore	3	-2.21284275440896	0.88738105442247	0.276938743652706	5.36329384468347	0.844921568057469
GSE50081	GSM1213814	squamoid	CCL2	Unclassified	AC1	BC_high	F_C1	Bronchial	DASC	TRU	AC1	C4	high_risk	high_risk	low_risk	low_risk	low_risk	high_risk	Moderate_RiskScore	NA	-0.335870700973779	0.986688728590658	0.878535538238064	2.42963825275346	0.194779604064929
GSE50081	GSM1213816	squamoid	CCL2	CCL1	AC1	BC_high	F_C1	Bronchial	DASC	nonTRU	AC1	C1	high_risk	intermediate	high_risk	low_risk	high_risk	high_risk	Moderate_RiskScore	3	0.207906441404247	0.369389269555324	-0.985120042005502	1.63704154794493	1.43393320415844
GSE50081	GSM1213818	bronchioid	CCL1	CCL2	AC2	BC_low	S_C2	Alveolar	Alveolar	TRU	AC1	C4	low_risk	intermediate	low_risk	low_risk	high_risk	low_risk	Low_RiskScore	1	0.632837950089875	0.350372475582816	0.138146866515496	0.0645534137833585	-0.811772124508815
GSE50081	GSM1213819	squamoid	CCL2	CCL1	AC2	BC_high	F_C1	Bronchial	DASC	nonTRU	AC3	C1	high_risk	high_risk	high_risk	high_risk	low_risk	high_risk	High_RiskScore	3	-4.07614314125202	-1.63162941890819	1.61539814829306	7.99708912603386	1.39811308974969
GSE50081	GSM1213820	magnoid	CCL2	CCL1	AC2	BC_high	F_C1	Bronchial	DASC	nonTRU	AC1	C1	high_risk	high_risk	high_risk	high_risk	low_risk	high_risk	Moderate_RiskScore	2	0.464664096999639	-0.803852534239784	-0.950901104285211	1.60516108954743	1.4129703515792
GSE50081	GSM1213824	magnoid	Unclassified	CCL1	AC2	BC_low	F_C1	Bronchial	DASC	nonTRU	AC3	C1	high_risk	high_risk	low_risk	high_risk	low_risk	high_risk	High_RiskScore	NA	-0.995884388613	-1.29429831716273	-1.86400708559159	-0.583594198440152	1.92676643248132
GSE50081	GSM1213825	bronchioid	CCL1	CCL2	AC1	BC_low	S_C2	Alveolar	Alveolar	TRU	AC1	C4	low_risk	low_risk	low_risk	low_risk	high_risk	low_risk	Low_RiskScore	1	2.18276058428061	-0.438464538544889	-1.57711344751573	-0.274777861594503	-1.41707836684199
GSE50081	GSM1213826	magnoid	CCL2	CCL1	AC2	BC_high	S_C2	Bronchial	DASC	TRU	AC3	C3	low_risk	high_risk	high_risk	high_risk	low_risk	high_risk	High_RiskScore	NA	-0.678503900458398	-1.14784401722157	-0.709903414300219	2.10783321065768	0.295610075571902
GSE50081	GSM1213827	magnoid	CCL2	CCL1	AC2	BC_low	F_C1	Bronchial	DASC	nonTRU	AC2	C2	high_risk	intermediate	high_risk	low_risk	low_risk	high_risk	High_RiskScore	2	-1.6670272361914	-1.9843358704119	-2.1033460685311	-0.201394845592754	1.61915399316484
GSE50081	GSM1213831	magnoid	CCL1	CCL2	AC2	BC_high	S_C2	Alveolar	Alveolar	TRU	AC2	C3	high_risk	low_risk	high_risk	high_risk	high_risk	low_risk	Low_RiskScore	NA	1.73582249290216	-1.60087640122181	-0.647134424989656	1.2406565748243	-0.685869829060362
GSE50081	GSM1213833	magnoid	CCL2	CCL1	AC2	BC_low	F_C1	Bronchial	DASC	nonTRU	AC2	C2	high_risk	intermediate	low_risk	low_risk	low_risk	high_risk	Moderate_RiskScore	2	-0.587365221931052	0.212789059099567	-0.838640287723559	-0.0446587590717247	0.508998637260628
GSE50081	GSM1213834	squamoid	CCL2	CCL2	AC1	BC_high	F_C1	Bronchial	DASC	nonTRU	AC3	C4	low_risk	low_risk	high_risk	low_risk	low_risk	high_risk	High_RiskScore	3	-0.546512119963769	1.13781787742506	0.14850628703788	3.17524501114767	-0.785906196482313
GSE50081	GSM1213836	magnoid	CCL1	CCL1	AC2	BC_low	F_C1	Bronchial	DASC	nonTRU	AC2	C1	low_risk	low_risk	high_risk	high_risk	high_risk	high_risk	Moderate_RiskScore	NA	-0.514448982546833	-1.96423761747419	-2.51292381948902	-0.0819402697788373	0.390148305181691
GSE50081	GSM1213837	squamoid	CCL2	CCL1	AC2	BC_high	F_C1	Bronchial	DASC	nonTRU	AC3	C1	low_risk	high_risk	high_risk	high_risk	low_risk	high_risk	High_RiskScore	3	-5.7532944057566	-0.605587816840553	1.42922275352704	6.30208784547482	1.79608959176617
GSE50081	GSM1213840	magnoid	CCL2	CCL1	AC2	BC_high	F_C1	Bronchial	DASC	nonTRU	AC3	C1	high_risk	high_risk	low_risk	high_risk	low_risk	high_risk	High_RiskScore	2	-3.45478364086833	-0.578844358166623	-0.841287374198237	-0.651288074810539	1.82157222355892
GSE50081	GSM1213844	squamoid	CCL2	CCL1	AC2	BC_high	F_C1	Bronchial	DASC	TRU	AC1	C4	high_risk	low_risk	low_risk	high_risk	high_risk	low_risk	Moderate_RiskScore	NA	-0.391775165827919	0.60833734990103	1.42570635308844	3.00874263141475	-0.0636523402687541
GSE50081	GSM1213845	bronchioid	CCL1	CCL2	AC1	BC_low	F_C1	Bronchial	DASC	nonTRU	AC1	C1	high_risk	low_risk	high_risk	low_risk	high_risk	high_risk	High_RiskScore	NA	-0.192352148378153	-0.466320249963868	-0.90707868887969	1.0486978170425	-0.566241746324195
GSE50081	GSM1213846	bronchioid	CCL1	CCL2	AC1	BC_high	S_C2	Bronchial	DASC	TRU	AC1	C4	low_risk	intermediate	high_risk	high_risk	low_risk	low_risk	Moderate_RiskScore	NA	0.192344690635183	0.553864142835161	0.477844576642294	1.8322648732481	0.261344751088925
GSE50081	GSM1213847	bronchioid	CCL1	CCL2	AC1	BC_high	S_C2	Alveolar	Alveolar	TRU	AC1	C4	low_risk	low_risk	low_risk	low_risk	low_risk	low_risk	Low_RiskScore	1	1.20826526833072	0.49748222701484	-0.432294699580847	-0.0353743421780267	-0.989600648444878
GSE50081	GSM1213848	squamoid	CCL2	CCL1	AC1	BC_high	F_C1	Bronchial	DASC	nonTRU	AC3	C1	high_risk	high_risk	high_risk	low_risk	low_risk	high_risk	High_RiskScore	3	-1.7305061018957	0.0807321412504189	-0.0629573797445964	5.11070874628623	1.67859709531789
GSE50081	GSM1213849	squamoid	CCL1	CCL2	AC2	BC_high	S_C2	Bronchial	DASC	TRU	AC3	C3	low_risk	low_risk	low_risk	low_risk	low_risk	low_risk	Moderate_RiskScore	NA	0.195552758964461	1.19781591289101	0.530976349101846	1.46473255265195	-0.12223262469457
GSE19188	GSM475662	magnoid	CCL1	CCL1	AC1	BC_high	S_C2	Alveolar	Alveolar	TRU	AC1	C4	high_risk	intermediate	low_risk	low_risk	low_risk	low_risk	Moderate_RiskScore	NA	0.683212003166667	-0.329981938053333	0.00591376909523809	0.1034408425	0.557300697714286
GSE19188	GSM475670	squamoid	CCL2	CCL1	AC2	BC_high	F_C1	Bronchial	DASC	nonTRU	AC3	C1	high_risk	high_risk	high_risk	low_risk	low_risk	high_risk	High_RiskScore	3	-4.0136320785	-1.13629409736	-0.122458092238095	1.0013015388	0.978011332011905
GSE19188	GSM475672	magnoid	CCL2	CCL1	AC2	BC_high	S_C2	Bronchial	DASC	TRU	AC3	C1	high_risk	low_risk	low_risk	high_risk	low_risk	high_risk	High_RiskScore	NA	0.10227537	0.103654787746667	0.164509273714286	1.7623918999	0.713861106940476
GSE19188	GSM475676	squamoid	CCL2	CCL1	AC2	BC_high	F_C1	Bronchial	DASC	nonTRU	AC2	C1	high_risk	high_risk	high_risk	high_risk	low_risk	high_risk	High_RiskScore	3	-1.02479363633333	-1.14108130454667	-1.02714107128571	1.1459297434	1.29733121872619
GSE19188	GSM475677	bronchioid	CCL1	CCL2	AC1	BC_low	S_C2	Alveolar	Alveolar	TRU	AC1	C4	low_risk	low_risk	low_risk	low_risk	high_risk	low_risk	Low_RiskScore	1	0.9664924315	0.497950338146667	-0.404819768571429	0.0456498074	-1.6308389125
GSE19188	GSM475679	magnoid	CCL1	CCL2	AC2	BC_low	S_C2	Alveolar	Alveolar	TRU	AC2	C3	low_risk	intermediate	low_risk	low_risk	low_risk	low_risk	Low_RiskScore	NA	0.183026454	-0.4262780426	0.36748693652381	-0.0591492581	-0.859177544845238
GSE19188	GSM475681	squamoid	CCL2	CCL2	AC2	BC_high	S_C2	Alveolar	DASC	nonTRU	AC3	C4	low_risk	low_risk	low_risk	low_risk	high_risk	high_risk	Moderate_RiskScore	NA	-0.839674354666667	0.833390343053333	1.16435273338095	0.0902419354	-0.278027231071429
GSE19188	GSM475683	bronchioid	CCL1	CCL2	AC1	BC_high	S_C2	Alveolar	Alveolar	nonTRU	AC1	C4	high_risk	intermediate	high_risk	high_risk	low_risk	low_risk	Moderate_RiskScore	1	0.9585440225	0.185221554453333	-0.137803358619048	1.1872097028	0.25350206075
GSE19188	GSM475685	bronchioid	CCL1	CCL2	AC1	BC_high	F_C1	Alveolar	Alveolar	nonTRU	AC1	C4	low_risk	low_risk	low_risk	low_risk	low_risk	low_risk	Moderate_RiskScore	NA	0.0133818503333334	0.507133478866667	0.380068551476191	0.00714955020000003	-0.491900218178571
GSE19188	GSM475687	bronchioid	CCL1	CCL2	AC1	BC_low	S_C2	Bronchial	Alveolar	TRU	AC1	C4	low_risk	intermediate	high_risk	low_risk	low_risk	low_risk	Moderate_RiskScore	1	-0.321068514833333	-0.300819764826667	-0.564126350380952	0.8488889406	-1.25179543845238
GSE19188	GSM475689	magnoid	CCL2	CCL1	AC2	BC_low	F_C1	Bronchial	DASC	nonTRU	AC3	C1	low_risk	high_risk	high_risk	high_risk	low_risk	high_risk	High_RiskScore	NA	-2.6751477355	-1.64677465637333	-2.36537407361905	0.4678826308	-0.544582370238095
GSE19188	GSM475691	magnoid	CCL2	CCL1	AC2	BC_low	S_C2	Alveolar	Alveolar	nonTRU	AC2	C2	high_risk	intermediate	high_risk	high_risk	high_risk	low_risk	Low_RiskScore	NA	0.1159928695	-0.824631868586667	0.0380047581428571	0.00949233640000004	-0.0098283116904762
GSE19188	GSM475692	magnoid	CCL2	CCL1	AC2	BC_low	F_C1	Bronchial	DASC	nonTRU	AC1	C1	high_risk	high_risk	low_risk	low_risk	high_risk	high_risk	Moderate_RiskScore	NA	-1.8561304335	0.211758043586667	-1.19029407742857	-0.2377123752	1.40032442778571
GSE19188	GSM475696	bronchioid	CCL1	CCL2	AC2	BC_low	S_C2	Alveolar	Alveolar	nonTRU	AC3	C4	low_risk	intermediate	low_risk	low_risk	low_risk	high_risk	High_RiskScore	1	-0.187678313666667	1.28856046953333	-0.387284606904762	-0.0470565735	-0.304088077571429
GSE19188	GSM475698	squamoid	CCL2	CCL2	AC1	BC_high	S_C2	Alveolar	DASC	nonTRU	AC1	C4	high_risk	low_risk	high_risk	high_risk	high_risk	low_risk	Low_RiskScore	NA	0.658248850166667	-0.524676535933333	0.808359675142857	0.6069551384	-0.0875011559285714
GSE19188	GSM475700	bronchioid	CCL1	CCL2	AC1	BC_high	S_C2	Bronchial	Alveolar	nonTRU	AC1	C4	high_risk	intermediate	low_risk	high_risk	low_risk	low_risk	Moderate_RiskScore	NA	0.782879611	0.168113449293333	-0.784801223761905	1.2267094394	0.312209852130952
GSE19188	GSM475701	magnoid	CCL2	CCL1	AC2	BC_high	F_C1	Bronchial	DASC	nonTRU	AC2	C1	high_risk	high_risk	high_risk	high_risk	low_risk	high_risk	High_RiskScore	2	-0.953434414333333	-0.768340498093333	-0.199474626333333	1.2756297635	0.9655376185
GSE19188	GSM475703	magnoid	CCL2	CCL1	AC2	BC_low	S_C2	Alveolar	Alveolar	TRU	AC2	C2	high_risk	high_risk	low_risk	low_risk	high_risk	high_risk	Low_RiskScore	NA	0.505102015333333	-0.918610122613333	-0.800665915857143	-0.0261700808999999	1.42481327285714
GSE19188	GSM475706	bronchioid	CCL1	CCL2	AC1	BC_high	S_C2	Alveolar	Alveolar	TRU	AC1	C4	low_risk	low_risk	low_risk	low_risk	high_risk	low_risk	Low_RiskScore	1	0.907034291333333	0.6964639996	-0.475286526142857	-0.4861682312	-1.89670432544048
GSE19188	GSM475708	bronchioid	CCL2	CCL2	AC2	BC_low	S_C2	Bronchial	DASC	TRU	AC3	C4	low_risk	intermediate	low_risk	high_risk	high_risk	high_risk	High_RiskScore	NA	-0.289250389	0.61051742236	0.97594549252381	0.1318682883	-0.690292103928571
GSE19188	GSM475709	magnoid	CCL1	CCL1	AC1	BC_low	S_C2	Alveolar	Alveolar	nonTRU	AC1	C4	low_risk	intermediate	high_risk	high_risk	low_risk	low_risk	Low_RiskScore	NA	0.67122007	-0.76571724684	0.321895096904762	-0.0509441683	0.396879437988095
GSE19188	GSM475710	squamoid	CCL2	Unclassified	AC1	BC_high	F_C1	Bronchial	DASC	TRU	AC3	C1	low_risk	intermediate	high_risk	high_risk	high_risk	high_risk	Moderate_RiskScore	3	-0.445516787666667	-0.2004635988	0.987952527095238	0.39261772	-0.241678138904762
GSE19188	GSM475712	magnoid	CCL1	CCL1	AC2	BC_high	F_C1	Alveolar	Alveolar	TRU	AC2	C4	low_risk	intermediate	high_risk	low_risk	low_risk	low_risk	Low_RiskScore	NA	0.8867430555	-0.5301673456	-0.43730764752381	-0.4291401147	0.971520015785714
GSE19188	GSM475715	squamoid	CCL2	CCL1	AC1	BC_high	F_C1	Bronchial	DASC	nonTRU	AC3	C1	low_risk	high_risk	low_risk	low_risk	low_risk	high_risk	High_RiskScore	3	-2.23215257816667	1.04211658362667	0.153443020333333	1.726809712	0.724531274654762
GSE19188	GSM475747	squamoid	CCL2	Unclassified	AC1	BC_high	F_C1	Bronchial	DASC	TRU	AC3	C1	low_risk	high_risk	low_risk	low_risk	high_risk	high_risk	Moderate_RiskScore	3	-1.6008643595	0.195487898653333	1.84952645871429	3.5871154	-0.34025967202381
GSE19188	GSM475761	magnoid	CCL2	CCL1	AC2	BC_low	S_C2	Bronchial	DASC	nonTRU	AC2	C3	high_risk	intermediate	low_risk	low_risk	high_risk	low_risk	Moderate_RiskScore	NA	0.6690898685	0.295094282586667	-0.302597613	0.0445139857	0.340536997214286
GSE19188	GSM475765	magnoid	CCL2	CCL1	AC2	BC_low	F_C1	Bronchial	DASC	nonTRU	AC3	C1	high_risk	high_risk	high_risk	high_risk	low_risk	high_risk	High_RiskScore	NA	-2.6434810215	-0.573860372653333	-0.942880000619048	1.5328415225	1.2013377994881
GSE19188	GSM475768	squamoid	CCL2	CCL2	AC1	BC_high	S_C2	Alveolar	DASC	nonTRU	AC3	C1	low_risk	high_risk	low_risk	high_risk	high_risk	high_risk	High_RiskScore	NA	-0.137752488833333	0.804811150906667	0.376304332952381	-0.1325772183	-0.00444125205952381
GSE19188	GSM475770	magnoid	CCL1	CCL2	AC2	BC_low	S_C2	Alveolar	Alveolar	TRU	AC2	C3	low_risk	low_risk	high_risk	high_risk	high_risk	low_risk	Low_RiskScore	NA	0.615466451666667	-1.19987070542667	-0.851966082047619	-0.151022274	-1.24491820015476
GSE19188	GSM475772	squamoid	CCL2	CCL1	AC1	BC_high	S_C2	Bronchial	DASC	nonTRU	AC1	C1	high_risk	high_risk	high_risk	high_risk	low_risk	high_risk	High_RiskScore	3	0.0620314638333334	0.448855332293333	0.464661590095238	2.3347171296	0.368064661488095
GSE19188	GSM475773	magnoid	CCL2	CCL1	AC2	BC_low	S_C2	Alveolar	DASC	nonTRU	AC2	C2	low_risk	intermediate	low_risk	low_risk	low_risk	high_risk	Moderate_RiskScore	NA	0.0368803123333334	-0.178756244626667	-0.244764422095238	-0.2357071368	0.360760567285714
GSE19188	GSM475779	bronchioid	CCL1	CCL2	AC1	BC_low	S_C2	Alveolar	Alveolar	nonTRU	AC1	C4	high_risk	low_risk	low_risk	low_risk	high_risk	low_risk	Moderate_RiskScore	1	1.03065829416667	0.420733121626667	-0.402912920047619	-0.1681934821	-0.235645534678571
GSE19188	GSM475780	bronchioid	CCL1	CCL2	AC1	BC_low	S_C2	Alveolar	Alveolar	TRU	AC1	C4	low_risk	low_risk	low_risk	low_risk	high_risk	low_risk	Low_RiskScore	1	0.9340258595	0.54496766452	0.13603140947619	-0.6267268314	-1.86634850413095
GSE19188	GSM475784	bronchioid	CCL1	CCL2	AC1	BC_low	S_C2	Alveolar	Alveolar	nonTRU	AC1	C4	high_risk	intermediate	low_risk	low_risk	high_risk	low_risk	Moderate_RiskScore	1	0.565474864833333	1.11376046677333	-0.114619116047619	-0.00427128429999996	0.214982557166667
GSE19188	GSM475787	magnoid	CCL2	CCL1	AC2	BC_low	F_C1	Bronchial	DASC	nonTRU	AC3	C1	high_risk	high_risk	low_risk	high_risk	high_risk	high_risk	High_RiskScore	NA	-2.14144957416667	-0.33102504584	-0.576618339571429	0.1656680379	0.648099058380952
GSE19188	GSM475788	magnoid	CCL1	CCL2	AC2	BC_low	S_C2	Alveolar	Alveolar	nonTRU	AC1	C1	high_risk	low_risk	low_risk	low_risk	low_risk	low_risk	Low_RiskScore	NA	-0.7499612825	-2.14332078562667	0.31134188252381	-0.6618768643	-0.246469640857143
GSE19188	GSM475792	squamoid	CCL2	CCL1	AC2	BC_low	F_C1	Bronchial	DASC	nonTRU	AC1	C1	high_risk	high_risk	low_risk	high_risk	high_risk	high_risk	Low_RiskScore	3	-2.737344352	0.337073993626667	-0.659656125333333	-0.1941792976	0.804303766404762
GSE19188	GSM475794	squamoid	CCL2	CCL1	AC1	BC_high	F_C1	Bronchial	DASC	TRU	AC3	C1	low_risk	high_risk	low_risk	low_risk	high_risk	high_risk	High_RiskScore	3	-1.25582610516667	0.29768867272	0.758679552952381	3.4594089621	0.390598737345238
GSE19188	GSM475795	bronchioid	CCL1	CCL2	AC1	BC_low	S_C2	Alveolar	Alveolar	TRU	AC3	C4	low_risk	low_risk	low_risk	low_risk	low_risk	low_risk	Moderate_RiskScore	1	-0.02821432	1.01832781686667	1.2261491077619	0.2883321791	-1.40787519539286
GSE19188	GSM475796	bronchioid	CCL1	CCL2	AC1	BC_high	S_C2	Alveolar	Alveolar	TRU	AC1	C4	low_risk	low_risk	high_risk	low_risk	high_risk	low_risk	Low_RiskScore	1	1.19911164716667	0.361432555973333	0.354280498857143	0.0376825886	-0.827391212678571
GSE19188	GSM475797	magnoid	CCL1	CCL2	AC2	BC_low	S_C2	Alveolar	Alveolar	TRU	AC2	C2	high_risk	low_risk	low_risk	high_risk	low_risk	low_risk	Moderate_RiskScore	NA	0.967414715833333	-0.0205026158266667	0.180939564	0.0609129087	-0.41471552922619
GSE19188	GSM475799	bronchioid	CCL1	CCL2	AC2	BC_low	S_C2	Alveolar	Alveolar	TRU	AC2	C3	low_risk	low_risk	high_risk	high_risk	low_risk	low_risk	Low_RiskScore	1	0.970857315	-0.698141184426667	-0.00975537233333333	-0.0563058801999999	-1.01071290810714
GSE19188	GSM475803	magnoid	CCL2	CCL1	AC2	BC_high	S_C2	Bronchial	DASC	nonTRU	AC2	C3	high_risk	intermediate	high_risk	high_risk	low_risk	high_risk	High_RiskScore	2	-0.346899006833333	0.258129236106667	0.529024120952381	0.6752969263	0.0708540777023809
GSE19188	GSM475808	squamoid	CCL2	CCL1	AC2	BC_high	F_C1	Bronchial	DASC	nonTRU	AC3	C1	high_risk	high_risk	high_risk	high_risk	high_risk	high_risk	High_RiskScore	3	-3.805451478	-0.999224611866667	0.0808723556190477	2.4246064595	0.321341123952381
GSE19188	GSM475810	magnoid	CCL1	CCL2	AC2	BC_high	S_C2	Alveolar	Alveolar	TRU	AC2	C3	low_risk	low_risk	low_risk	high_risk	high_risk	low_risk	Low_RiskScore	NA	0.211595828	-0.174940385173333	0.877077992285714	0.0489282149	-0.679686105988095
GSE8894	GSM225465	squamoid	CCL2	CCL1	AC2	BC_high	F_C1	Bronchial	DASC	nonTRU	AC2	C1	high_risk	high_risk	high_risk	high_risk	high_risk	high_risk	High_RiskScore	3	-1.18617745	0.172335054666667	-0.215309238095238	0.47700261	1.7837688047619
GSE8894	GSM225530	bronchioid	CCL1	CCL2	AC1	BC_high	S_C2	Bronchial	Alveolar	TRU	AC1	C4	high_risk	intermediate	low_risk	low_risk	high_risk	low_risk	Low_RiskScore	1	0.8116718	1.18730391466667	1.10272649047619	-0.24777389	0.00986166904761899
GSE8894	GSM225544	magnoid	CCL2	CCL1	AC2	BC_low	F_C1	Bronchial	DASC	nonTRU	AC2	C2	high_risk	intermediate	high_risk	low_risk	high_risk	high_risk	Low_RiskScore	2	-0.872254966666666	-0.639325974666667	-1.45417234761905	-0.14147832	0.240239692857143
GSE8894	GSM225547	bronchioid	CCL1	CCL2	AC1	BC_low	S_C2	Alveolar	Alveolar	TRU	AC1	C4	low_risk	low_risk	low_risk	low_risk	high_risk	low_risk	Low_RiskScore	1	1.21904913333333	0.566651784	0.00352489047619043	-0.0798504	-1.40458743928571
GSE8894	GSM225556	bronchioid	CCL1	CCL2	AC1	BC_low	S_C2	Alveolar	Alveolar	TRU	AC1	C4	low_risk	low_risk	low_risk	low_risk	high_risk	low_risk	Low_RiskScore	1	0.871759633333334	0.759926616	-0.0941630000000001	-0.31592074	-1.41920721071429
GSE8894	GSM225572	bronchioid	CCL1	CCL2	AC1	BC_low	S_C2	Alveolar	Alveolar	TRU	AC1	C4	high_risk	low_risk	low_risk	low_risk	high_risk	low_risk	Low_RiskScore	1	0.642337333333333	1.43921947066667	0.843177195238095	0.19610956	-1.2203278047619
GSE8894	GSM225574	bronchioid	CCL1	CCL2	AC1	BC_low	S_C2	Alveolar	Alveolar	TRU	AC1	C4	low_risk	intermediate	low_risk	low_risk	high_risk	low_risk	Low_RiskScore	1	0.0861588833333335	0.953011837333333	1.28194454285714	-0.08206886	-1.32905748214286
GSE8894	GSM225582	magnoid	CCL2	CCL1	AC2	BC_low	F_C1	Bronchial	DASC	nonTRU	AC3	C2	high_risk	high_risk	low_risk	low_risk	high_risk	high_risk	High_RiskScore	2	-1.67826303333333	-0.422042781333333	-1.58163217142857	-0.2386245	1.78963849642857
GSE8894	GSM225585	bronchioid	CCL1	CCL2	AC2	BC_low	S_C2	Alveolar	Alveolar	TRU	AC1	C4	low_risk	low_risk	low_risk	high_risk	low_risk	low_risk	Low_RiskScore	1	1.00918096666667	-1.508197988	-1.87378503809524	0.0401510999999999	-1.65487564285714
GSE8894	GSM225586	magnoid	CCL2	CCL1	AC2	BC_low	F_C1	Bronchial	DASC	TRU	AC1	C1	high_risk	high_risk	high_risk	high_risk	low_risk	high_risk	Low_RiskScore	NA	-0.9860337	-2.03276690533333	-1.2923692	-0.10533972	-0.605105307142857
GSE8894	GSM225587	squamoid	CCL2	CCL2	AC2	BC_low	F_C1	Bronchial	DASC	nonTRU	AC3	C1	low_risk	high_risk	low_risk	low_risk	low_risk	high_risk	Moderate_RiskScore	3	-6.56935531666667	2.020936408	-1.23646434761905	-0.49524933	-1.20939954642857
GSE8894	GSM225589	squamoid	CCL2	CCL2	AC2	BC_high	F_C1	Bronchial	DASC	TRU	AC2	C4	low_risk	low_risk	high_risk	high_risk	low_risk	low_risk	Low_RiskScore	NA	0.1682587	-0.287916246666667	1.27874064761905	0.80827873	-0.436851917857143
GSE8894	GSM225599	bronchioid	CCL1	CCL2	AC2	BC_low	S_C2	Alveolar	Alveolar	TRU	AC1	C4	low_risk	low_risk	low_risk	low_risk	high_risk	low_risk	Low_RiskScore	1	1.39876906666667	-0.280966045333333	-0.236299142857143	-0.27104677	-1.95076428690476
GSE8894	GSM225601	bronchioid	CCL1	CCL2	AC1	BC_low	S_C2	Alveolar	Alveolar	TRU	AC2	C4	low_risk	low_risk	low_risk	low_risk	low_risk	low_risk	Low_RiskScore	1	1.17180071666667	-0.142106498666667	-0.805318614285714	0.34693463	-1.29304965952381
GSE8894	GSM225766	bronchioid	CCL1	CCL2	AC1	BC_low	S_C2	Alveolar	Alveolar	TRU	AC1	C4	low_risk	low_risk	low_risk	low_risk	high_risk	low_risk	Low_RiskScore	1	1.3190258	0.767120990666667	-0.3239511	0.70511277	-0.770043003571429
GSE8894	GSM225767	bronchioid	CCL1	CCL2	AC1	BC_low	S_C2	Alveolar	Alveolar	TRU	AC1	C4	low_risk	low_risk	high_risk	low_risk	low_risk	low_risk	Low_RiskScore	1	0.0244028833333334	0.435121910666667	1.18067027619048	0.42990959	-0.435748203571429
GSE8894	GSM225768	bronchioid	CCL1	CCL2	AC2	BC_high	F_C1	Bronchial	DASC	TRU	AC1	C4	high_risk	intermediate	high_risk	high_risk	low_risk	low_risk	Moderate_RiskScore	NA	0.587940633333334	0.518830857333333	-0.510148947619048	1.81669705	-0.585320629761905
GSE8894	GSM225769	bronchioid	CCL1	CCL2	AC1	BC_low	S_C2	Alveolar	Alveolar	TRU	AC1	C4	low_risk	low_risk	low_risk	low_risk	high_risk	low_risk	Moderate_RiskScore	1	-0.0369697833333335	0.789749964	1.40606662857143	0.4908509	-0.73070896547619
GSE8894	GSM225770	magnoid	CCL2	CCL1	AC2	BC_low	F_C1	Bronchial	DASC	nonTRU	AC2	C2	low_risk	high_risk	low_risk	high_risk	high_risk	high_risk	Moderate_RiskScore	2	-1.25419225	-0.535855466666667	-1.21046303333333	-0.0869114100000001	1.68372375119048
GSE8894	GSM225773	squamoid	CCL2	CCL1	AC1	BC_low	F_C1	Bronchial	DASC	nonTRU	AC3	C1	high_risk	intermediate	low_risk	low_risk	low_risk	low_risk	Moderate_RiskScore	3	-0.680498549999999	0.609396316	0.301542357142857	-0.02620851	1.18738609404762
GSE8894	GSM225774	bronchioid	CCL1	CCL2	AC2	BC_low	S_C2	Alveolar	Alveolar	TRU	AC2	C3	high_risk	low_risk	high_risk	low_risk	low_risk	low_risk	Low_RiskScore	1	1.35214313333333	-1.03721346533333	-0.804144342857143	0.1683448	-0.366014946428571
GSE8894	GSM225776	squamoid	CCL2	CCL2	AC2	BC_high	F_C1	Bronchial	DASC	nonTRU	AC3	C1	low_risk	low_risk	low_risk	low_risk	high_risk	high_risk	High_RiskScore	3	-2.92536666666667	1.42795614666667	2.63081212857143	0.75877511	-0.569087992857143
GSE8894	GSM225782	bronchioid	CCL1	CCL2	AC1	BC_high	S_C2	Alveolar	Alveolar	TRU	AC1	C4	low_risk	low_risk	low_risk	low_risk	low_risk	low_risk	Moderate_RiskScore	1	0.594882033333333	0.306985749333333	0.427599623809524	0.38015609	-0.742749373809524
GSE8894	GSM225784	bronchioid	CCL1	CCL2	AC1	BC_low	S_C2	Alveolar	Alveolar	TRU	AC1	C4	low_risk	low_risk	low_risk	high_risk	low_risk	low_risk	Moderate_RiskScore	1	0.237185966666667	1.25183942	0.723964071428571	-0.10708065	-1.1409325047619
GSE8894	GSM225785	magnoid	CCL2	CCL1	AC2	BC_high	F_C1	Bronchial	DASC	nonTRU	AC3	C2	low_risk	high_risk	high_risk	low_risk	low_risk	high_risk	High_RiskScore	2	-6.30534045	-1.66493533466667	-1.44554303809524	6.24190078	1.7592280047619
GSE8894	GSM225786	magnoid	CCL2	CCL1	AC2	BC_low	F_C1	Bronchial	DASC	nonTRU	AC3	C1	high_risk	intermediate	high_risk	low_risk	low_risk	high_risk	Moderate_RiskScore	NA	-4.91136316666667	-2.085525868	-0.789394404761905	1.55299097	0.199570110714286
GSE8894	GSM225793	magnoid	CCL2	CCL1	AC2	BC_high	F_C1	Bronchial	DASC	nonTRU	AC2	C1	high_risk	intermediate	high_risk	high_risk	low_risk	high_risk	Moderate_RiskScore	2	-0.407807816666666	-1.76326205466667	-1.53324623809524	0.08152173	1.84885231666667
GSE8894	GSM225796	squamoid	CCL2	CCL1	AC2	BC_high	F_C1	Bronchial	DASC	nonTRU	AC3	C1	low_risk	high_risk	low_risk	high_risk	low_risk	high_risk	High_RiskScore	3	-1.2331847	0.317340768	0.27751849047619	0.35573836	0.431320457142857
GSE8894	GSM225797	magnoid	CCL2	CCL1	AC2	BC_high	F_C1	Bronchial	DASC	nonTRU	AC3	C1	high_risk	intermediate	low_risk	low_risk	high_risk	high_risk	High_RiskScore	2	-4.2490811	-0.0713676919999999	-1.15492402857143	-0.30264637	1.27203615
GSE8894	GSM225798	bronchioid	CCL1	CCL2	AC2	BC_low	S_C2	Alveolar	Alveolar	TRU	AC1	C4	low_risk	low_risk	low_risk	low_risk	low_risk	low_risk	Low_RiskScore	1	1.2881413	-0.131739802666667	0.10958489047619	0.28782717	-1.44090537857143
GSE8894	GSM225802	bronchioid	CCL2	CCL2	AC1	BC_high	S_C2	Bronchial	Alveolar	TRU	AC1	C3	low_risk	low_risk	high_risk	high_risk	low_risk	high_risk	High_RiskScore	NA	-1.34606691666667	0.912966018666667	0.706523085714285	1.4025978	-1.01364716190476
GSE8894	GSM225803	squamoid	CCL2	CCL1	AC2	BC_high	F_C1	Bronchial	DASC	nonTRU	AC3	C1	low_risk	high_risk	high_risk	high_risk	low_risk	high_risk	High_RiskScore	3	-2.3474267	0.432481836	-0.125549876190476	0.74649615	1.50368385238095
GSE8894	GSM225804	bronchioid	CCL1	CCL2	AC1	BC_low	S_C2	Alveolar	Alveolar	TRU	AC1	C4	low_risk	intermediate	low_risk	low_risk	high_risk	low_risk	Low_RiskScore	1	1.14782171666667	0.105889244	0.228591876190476	0.35232585	-0.758555513095238
GSE8894	GSM225805	magnoid	CCL2	CCL1	AC2	BC_high	F_C1	Bronchial	DASC	nonTRU	AC3	C3	low_risk	high_risk	high_risk	high_risk	high_risk	high_risk	High_RiskScore	2	-1.56945531666667	0.249962	-0.483150157142857	1.31640911	1.41303766666667
GSE8894	GSM225806	bronchioid	CCL1	CCL2	AC2	BC_low	S_C2	Alveolar	Alveolar	TRU	AC1	C4	high_risk	low_risk	low_risk	high_risk	high_risk	low_risk	Low_RiskScore	1	0.992359633333333	-1.240437628	1.23643503333333	0.00736404999999993	-0.697896289285714
GSE8894	GSM225810	squamoid	CCL2	CCL1	AC1	BC_high	F_C1	Bronchial	DASC	nonTRU	AC3	C1	high_risk	high_risk	high_risk	high_risk	high_risk	high_risk	High_RiskScore	3	-0.50793265	1.17369040533333	0.425308871428572	1.3745292	1.41561758690476
GSE8894	GSM225811	magnoid	CCL1	CCL2	AC2	BC_low	S_C2	Bronchial	Alveolar	TRU	AC3	C3	low_risk	intermediate	high_risk	high_risk	high_risk	low_risk	Moderate_RiskScore	NA	-0.62618215	-0.392574953333333	-2.31359306666667	1.46106381	-0.644827454761905
GSE8894	GSM225812	squamoid	CCL2	CCL1	AC1	BC_high	F_C1	Bronchial	DASC	nonTRU	AC1	C1	high_risk	high_risk	low_risk	high_risk	high_risk	high_risk	Moderate_RiskScore	3	-0.6643867	0.368240508	0.861899771428571	1.167631	1.21795085833333
GSE8894	GSM225813	squamoid	CCL2	CCL1	AC1	BC_high	F_C1	Bronchial	DASC	nonTRU	AC1	C1	high_risk	intermediate	low_risk	low_risk	high_risk	high_risk	Moderate_RiskScore	3	-0.373277283333333	0.135967034666667	1.62611208095238	1.11470566	0.569919419047619
GSE8894	GSM225814	bronchioid	CCL1	CCL2	AC1	BC_low	S_C2	Alveolar	Alveolar	TRU	AC1	C4	low_risk	intermediate	low_risk	high_risk	low_risk	low_risk	Low_RiskScore	1	1.0833528	0.0811719866666666	-0.678548580952381	-0.39080493	-0.923338752380952
GSE8894	GSM225815	magnoid	CCL1	CCL1	AC1	BC_low	F_C1	Bronchial	DASC	TRU	AC1	C4	high_risk	high_risk	high_risk	high_risk	high_risk	low_risk	Low_RiskScore	NA	0.528837133333333	-0.981607642666667	-1.49715527142857	-0.0158712700000001	-0.290109272619048
GSE8894	GSM225816	magnoid	CCL2	CCL1	AC2	BC_high	F_C1	Bronchial	DASC	nonTRU	AC3	C1	high_risk	high_risk	high_risk	high_risk	low_risk	high_risk	High_RiskScore	2	-3.09799758333333	-2.45181530666667	-2.97638115238095	7.91678276	1.55751854404762
GSE8894	GSM225817	magnoid	CCL1	CCL1	AC2	BC_low	S_C2	Bronchial	DASC	nonTRU	AC2	C2	high_risk	intermediate	low_risk	high_risk	high_risk	high_risk	Moderate_RiskScore	NA	0.515102483333333	0.040265532	-2.32317303333333	1.55456901	1.3510689
GSE8894	GSM225849	squamoid	CCL2	CCL1	AC2	BC_high	F_C1	Bronchial	DASC	nonTRU	AC3	C1	high_risk	high_risk	low_risk	low_risk	high_risk	high_risk	High_RiskScore	3	-1.73141413333333	0.128017790666667	0.48386229047619	0.0662841499999999	0.662382733333333
GSE8894	GSM225855	squamoid	CCL2	CCL1	AC2	BC_high	F_C1	Bronchial	DASC	nonTRU	AC3	C1	high_risk	high_risk	high_risk	high_risk	high_risk	high_risk	High_RiskScore	3	-5.47147733333333	-0.40012184	0.611580128571429	4.48642756	1.98751494285714
GSE8894	GSM225863	squamoid	CCL2	CCL1	AC2	BC_high	F_C1	Bronchial	DASC	nonTRU	AC1	C1	high_risk	intermediate	high_risk	high_risk	high_risk	high_risk	High_RiskScore	3	-0.642818666666667	-0.177072053333333	1.56430136666667	0.59319399	0.787264660714286
GSE8894	GSM225864	squamoid	CCL2	CCL1	AC2	BC_high	F_C1	Bronchial	DASC	nonTRU	AC3	C1	high_risk	high_risk	low_risk	high_risk	low_risk	high_risk	High_RiskScore	3	-0.7060868	0.763223430666667	0.146629923809524	3.34317823	0.686478552380952
GSE8894	GSM225866	bronchioid	CCL1	CCL2	AC1	BC_low	S_C2	Alveolar	Alveolar	TRU	AC1	C4	low_risk	low_risk	low_risk	low_risk	low_risk	low_risk	Moderate_RiskScore	1	0.71215305	0.712225028	0.570241228571428	0.2578812	-0.714724360714286
GSE8894	GSM225868	magnoid	CCL2	CCL1	AC2	BC_high	F_C1	Bronchial	DASC	nonTRU	AC2	C3	high_risk	intermediate	low_risk	high_risk	high_risk	low_risk	High_RiskScore	2	0.4420073	0.286631856	-0.205564461904762	1.16734282	0.436044953571429
GSE8894	GSM225873	magnoid	Unclassified	CCL1	AC2	BC_low	F_C1	Bronchial	DASC	nonTRU	AC1	C2	high_risk	high_risk	high_risk	low_risk	high_risk	high_risk	Moderate_RiskScore	NA	-1.32471195	-2.2593559	-2.97750915714286	0.45864726	1.1032127952381
GSE8894	GSM225874	bronchioid	CCL1	CCL2	AC1	BC_low	S_C2	Alveolar	Alveolar	TRU	AC1	C4	low_risk	intermediate	low_risk	low_risk	low_risk	low_risk	Low_RiskScore	1	0.9227368	0.46701678	0.462301680952381	0.3285985	-0.381285785714286
GSE8894	GSM225877	squamoid	CCL2	CCL1	AC1	BC_high	F_C1	Bronchial	DASC	nonTRU	AC1	C4	low_risk	intermediate	low_risk	low_risk	low_risk	high_risk	Moderate_RiskScore	3	-0.78569745	-0.407426933333333	1.2507755047619	0.14971053	0.2622708
GSE8894	GSM225880	squamoid	CCL2	CCL2	AC1	BC_high	F_C1	Bronchial	DASC	nonTRU	AC3	C4	high_risk	intermediate	low_risk	low_risk	low_risk	low_risk	High_RiskScore	3	-0.49022665	0.583390889333333	1.7859657	0.10089286	-0.230582233333333
GSE8894	GSM225882	magnoid	CCL1	CCL2	AC2	BC_low	S_C2	Alveolar	Alveolar	TRU	AC2	C2	high_risk	low_risk	high_risk	high_risk	high_risk	low_risk	Moderate_RiskScore	NA	0.529860800000001	-0.252825021333333	1.4891947047619	-0.13994493	-0.0670628738095238
GSE8894	GSM225883	magnoid	CCL2	CCL1	AC2	BC_high	F_C1	Bronchial	DASC	nonTRU	AC3	C1	high_risk	high_risk	high_risk	high_risk	low_risk	high_risk	High_RiskScore	2	-2.02807866666667	-1.48812580666667	-2.30992816666667	2.29315424	0.869857147619048
GSE8894	GSM225884	bronchioid	CCL1	CCL2	AC1	BC_low	S_C2	Alveolar	Alveolar	TRU	AC1	C4	low_risk	low_risk	low_risk	high_risk	low_risk	low_risk	Moderate_RiskScore	1	1.12830855	0.196411434666667	-0.0838989666666667	-0.0145385000000001	-0.948184805952381
GSE8894	GSM225888	magnoid	CCL1	CCL2	AC2	BC_high	S_C2	Alveolar	Alveolar	nonTRU	AC1	C4	low_risk	low_risk	low_risk	high_risk	low_risk	low_risk	Moderate_RiskScore	NA	0.435134966666667	-0.634142757333333	0.218052419047619	2.46997105	0.265741663095238
GSE8894	GSM225893	magnoid	CCL2	CCL1	AC1	BC_high	F_C1	Bronchial	DASC	nonTRU	AC2	C3	high_risk	high_risk	low_risk	high_risk	low_risk	high_risk	High_RiskScore	2	0.358223466666667	-0.238233118666667	-0.923284352380953	0.25490094	1.15387894404762
GSE8894	GSM225894	squamoid	CCL1	CCL2	AC1	BC_high	S_C2	Alveolar	DASC	nonTRU	AC3	C1	low_risk	intermediate	low_risk	high_risk	high_risk	low_risk	Moderate_RiskScore	NA	-0.323759616666667	1.40980028266667	-0.0958065476190477	0.10731646	-0.0460583952380953
GSE8894	GSM225896	magnoid	CCL2	CCL1	AC2	BC_high	F_C1	Bronchial	DASC	nonTRU	AC3	C1	high_risk	high_risk	high_risk	high_risk	low_risk	high_risk	High_RiskScore	2	-0.9268832	-0.430599202666667	-0.346297028571429	1.36437743	1.84642910714286
GSE8894	GSM225897	magnoid	CCL2	CCL1	AC2	BC_high	F_C1	Bronchial	DASC	nonTRU	AC3	C1	low_risk	intermediate	low_risk	high_risk	low_risk	high_risk	High_RiskScore	2	-0.261936433333333	-0.542992858666667	1.01519905238095	0.21035876	0.862926008333333
GSE8894	GSM225898	bronchioid	CCL1	CCL2	AC1	BC_low	S_C2	Alveolar	Alveolar	TRU	AC1	C4	low_risk	intermediate	high_risk	low_risk	low_risk	low_risk	Low_RiskScore	1	1.5815228	-0.454094921333333	-1.06289386666667	-0.08768642	-0.172562952380952
GSE8894	GSM225899	magnoid	CCL2	CCL1	AC1	BC_high	F_C1	Bronchial	DASC	TRU	AC1	C4	high_risk	high_risk	high_risk	high_risk	high_risk	high_risk	Moderate_RiskScore	NA	0.3237738	-0.535915753333333	-2.17942644285714	0.333516	0.118546698809524
Shedden	CL2004110909AA	bronchioid	CCL1	CCL2	AC1	BC_high	S_C2	Alveolar	Alveolar	TRU	AC1	C4	low_risk	low_risk	low_risk	low_risk	high_risk	low_risk	Moderate_RiskScore	1	0.980809006381324	1.04695774475617	0.178541749713153	-0.360296297926733	-0.317833117801478
Shedden	CL2004111002AA	squamoid	CCL2	CCL1	AC1	BC_high	F_C1	Bronchial	DASC	TRU	AC1	C1	high_risk	low_risk	low_risk	high_risk	high_risk	high_risk	Moderate_RiskScore	3	-0.966050869323375	0.0231996275524214	1.01577304696005	-0.105159410375403	0.309834886656304
Shedden	CL2004111003AA	magnoid	CCL2	CCL1	AC2	BC_low	F_C1	Alveolar	DASC	nonTRU	AC2	C2	low_risk	high_risk	low_risk	low_risk	high_risk	high_risk	Moderate_RiskScore	2	0.155210982697206	0.702289733557944	1.64399088373405	-0.646041517239509	-0.514505304901458
Shedden	CL20041110100AA	bronchioid	CCL2	CCL2	AC2	BC_low	S_C2	Bronchial	Alveolar	TRU	AC1	C4	high_risk	low_risk	low_risk	low_risk	high_risk	low_risk	Low_RiskScore	1	1.45974721692672	-0.385317662225446	0.997725893182873	0.656390041591404	-0.833302708805663
Shedden	CL20041110102AA	magnoid	CCL2	CCL1	AC2	BC_low	F_C1	Bronchial	DASC	nonTRU	AC2	C2	high_risk	low_risk	high_risk	high_risk	high_risk	high_risk	Low_RiskScore	2	-0.575303689614558	-2.27776663990968	-1.38301384274585	-0.778097210597324	0.236365087712652
Shedden	CL20041110103AA	magnoid	CCL2	CCL1	AC2	BC_high	F_C1	Bronchial	DASC	nonTRU	AC3	C1	high_risk	high_risk	high_risk	low_risk	high_risk	high_risk	High_RiskScore	2	-2.57853077268503	-1.48541857840876	-1.05794898207159	-0.124173452462837	1.93143561029274
Shedden	CL20041110104AA	bronchioid	CCL1	CCL2	AC1	BC_low	S_C2	Alveolar	Alveolar	TRU	AC1	C4	low_risk	low_risk	low_risk	low_risk	high_risk	low_risk	Low_RiskScore	1	1.85815790507069	-1.27434368784292	-2.53179707724849	-0.120346718603976	-0.57401983777279
Shedden	CL20041110107AA	bronchioid	CCL1	CCL2	AC1	BC_low	S_C2	Alveolar	Alveolar	TRU	AC1	C4	high_risk	low_risk	high_risk	low_risk	high_risk	low_risk	Low_RiskScore	1	1.85963732307121	0.153661821971389	-0.958561615699069	-0.293196847995117	-0.962993945547449
Shedden	CL20041110108AA	bronchioid	CCL1	CCL2	AC1	BC_high	S_C2	Alveolar	Alveolar	TRU	AC1	C4	low_risk	low_risk	low_risk	low_risk	high_risk	low_risk	Moderate_RiskScore	1	0.717400564585229	1.18611243023864	1.10279068449273	0.122814512989134	-0.723555024783971
Shedden	CL20041110109AA	magnoid	CCL2	CCL1	AC2	BC_low	F_C1	Bronchial	DASC	nonTRU	AC2	C2	high_risk	high_risk	low_risk	low_risk	high_risk	high_risk	Low_RiskScore	2	-1.3289989243532	-0.303483778635153	-0.405584133944144	-0.71956380341465	1.24510148480278
Shedden	CL2004111010AA	bronchioid	CCL1	CCL2	AC1	BC_high	S_C2	Alveolar	Alveolar	TRU	AC3	C4	low_risk	intermediate	low_risk	low_risk	high_risk	low_risk	Moderate_RiskScore	1	1.23605396109939	1.46728671608034	0.486834312305917	-0.266168174181547	-0.440836157379462
Shedden	CL20041110110AA	squamoid	CCL2	CCL1	AC1	BC_low	F_C1	Bronchial	DASC	nonTRU	AC2	C1	high_risk	low_risk	high_risk	low_risk	high_risk	high_risk	High_RiskScore	3	-0.210534978520337	0.667923582571086	-0.276185788297126	-0.155680821066268	0.183296866499081
Shedden	CL20041110111AA	squamoid	CCL2	CCL1	AC1	BC_low	F_C1	Bronchial	DASC	nonTRU	AC1	C1	high_risk	intermediate	low_risk	low_risk	high_risk	high_risk	Moderate_RiskScore	3	-1.43547309872819	0.964914378565302	0.741310509316816	0.751847024066505	0.3580715869416
Shedden	CL2004111013AA	bronchioid	CCL1	CCL2	AC1	BC_low	S_C2	Alveolar	Alveolar	TRU	AC1	C4	high_risk	low_risk	low_risk	low_risk	high_risk	low_risk	Low_RiskScore	1	1.29463145292034	0.417810351430107	-0.381334144082669	-0.496569028821747	-0.700917116968215
Shedden	CL2004111017AA	squamoid	CCL2	CCL1	AC1	BC_high	F_C1	Bronchial	DASC	nonTRU	AC3	C1	high_risk	intermediate	high_risk	low_risk	high_risk	high_risk	High_RiskScore	3	-2.12770578228567	0.296940146925324	0.417402327291442	0.245313130148254	0.525095309519875
Shedden	CL2004111018AA	bronchioid	CCL1	CCL2	AC1	BC_low	S_C2	Alveolar	Alveolar	TRU	AC1	C4	low_risk	intermediate	low_risk	low_risk	high_risk	low_risk	Low_RiskScore	1	1.92194930888376	0.387248795661087	-1.0734949772218	-0.831917444608164	-0.808401256485481
Shedden	CL2004111022AA	bronchioid	CCL1	CCL2	AC1	BC_low	S_C2	Alveolar	Alveolar	TRU	AC1	C4	high_risk	low_risk	low_risk	low_risk	high_risk	low_risk	Low_RiskScore	1	0.736843217019544	-0.3380697835249	-0.466652200035701	-0.488165792990304	-0.571386164182747
Shedden	CL2004111033AA	magnoid	CCL2	CCL2	AC2	BC_low	F_C1	Bronchial	DASC	TRU	AC2	C2	high_risk	high_risk	low_risk	low_risk	high_risk	high_risk	Low_RiskScore	NA	0.844734225549075	0.326226462870291	0.482915052748768	-0.473145143511197	-0.550533520046598
Shedden	CL2004111038AA	bronchioid	CCL1	CCL2	AC2	BC_low	S_C2	Alveolar	Alveolar	TRU	AC2	C3	high_risk	low_risk	high_risk	low_risk	high_risk	low_risk	Moderate_RiskScore	1	0.109244482583808	-0.966066848407471	-1.25760507912264	-0.203253689327393	-0.526684217384339
Shedden	CL2004111040AA	magnoid	CCL2	CCL1	AC2	BC_low	F_C1	Alveolar	Alveolar	nonTRU	AC2	C3	low_risk	high_risk	high_risk	high_risk	high_risk	high_risk	High_RiskScore	NA	0.86475644321997	-0.377552678054155	-0.708152812836143	-0.219734136562937	0.873045800485261
Shedden	CL2004111041AA	bronchioid	CCL1	CCL2	AC1	BC_low	S_C2	Alveolar	Alveolar	TRU	AC3	C4	low_risk	low_risk	low_risk	low_risk	high_risk	low_risk	Moderate_RiskScore	1	1.35201870961203	1.14408882322848	1.15751018315436	-0.610503163097493	-1.08558831688418
Shedden	CL2004111042AA	bronchioid	CCL1	CCL2	AC2	BC_low	F_C1	Alveolar	Alveolar	TRU	AC2	C2	low_risk	intermediate	low_risk	low_risk	high_risk	low_risk	Moderate_RiskScore	NA	0.0443336707976624	1.0454902817893	0.438333365675546	-0.905301976112332	-0.681398851026019
Shedden	CL2004111043AA	magnoid	CCL2	CCL1	AC2	BC_low	F_C1	Alveolar	DASC	nonTRU	AC2	C2	high_risk	high_risk	high_risk	low_risk	high_risk	high_risk	Moderate_RiskScore	2	0.186728021880678	0.144286649048656	-1.44776812071617	-0.478385529763088	1.08417206244794
Shedden	CL2004111044AA	magnoid	CCL1	CCL1	AC2	BC_low	F_C1	Bronchial	DASC	nonTRU	AC3	C1	low_risk	high_risk	high_risk	low_risk	low_risk	high_risk	High_RiskScore	NA	-5.0868445323813	-0.163898068070918	-2.18335611922008	-0.697169428820307	-0.176412642984288
Shedden	CL2004111045AA	magnoid	CCL1	CCL2	AC1	BC_low	S_C2	Alveolar	Alveolar	nonTRU	AC1	C4	low_risk	intermediate	low_risk	low_risk	high_risk	low_risk	Moderate_RiskScore	NA	0.81140064784036	-0.00181236655244697	0.481149222089417	-0.181206717486718	-0.205048948413681
Shedden	CL2004111046AA	bronchioid	CCL1	CCL2	AC1	BC_low	S_C2	Alveolar	Alveolar	TRU	AC1	C4	low_risk	intermediate	low_risk	low_risk	high_risk	low_risk	Moderate_RiskScore	1	0.854893822644285	1.20021505051342	-0.165871797401544	-0.720109144390338	-1.00239268724229
Shedden	CL2004111048AA	squamoid	CCL2	CCL1	AC1	BC_high	F_C1	Bronchial	DASC	nonTRU	AC1	C1	high_risk	high_risk	high_risk	high_risk	high_risk	high_risk	High_RiskScore	3	0.114530557562687	0.855153059000823	-0.13811865106988	1.28929260959857	0.553776142030448
Shedden	CL2004111097AA	squamoid	CCL2	CCL2	AC1	BC_high	F_C1	Bronchial	DASC	TRU	AC1	C4	high_risk	intermediate	high_risk	high_risk	high_risk	low_risk	Moderate_RiskScore	NA	0.958666746081607	-0.348596266713658	0.253905070747189	1.6634877630684	-0.682716439655938
Shedden	CL2004111098AA	bronchioid	CCL2	CCL2	AC1	BC_high	S_C2	Bronchial	DASC	TRU	AC1	C4	high_risk	low_risk	low_risk	low_risk	high_risk	low_risk	Moderate_RiskScore	NA	-0.982420439736856	0.79081218746345	1.08336463059053	0.346897849532954	-0.867459592768255
Shedden	CL20041116112AA	squamoid	CCL1	CCL2	AC1	BC_high	S_C2	Bronchial	DASC	nonTRU	AC1	C1	high_risk	intermediate	low_risk	low_risk	high_risk	low_risk	Moderate_RiskScore	NA	0.272488841477349	1.2880305258577	0.197641267486137	0.851577692939561	0.112887363618381
Shedden	CL20041116113AA	squamoid	CCL2	CCL1	AC1	BC_low	F_C1	Bronchial	DASC	nonTRU	AC3	C1	high_risk	low_risk	low_risk	low_risk	high_risk	high_risk	Moderate_RiskScore	3	-1.27052657071926	0.889758931477197	0.176616727365257	0.0384503042835686	1.26041826010158
Shedden	CL20041116114AA	squamoid	CCL1	CCL1	AC1	BC_high	F_C1	Bronchial	DASC	TRU	AC2	C4	low_risk	low_risk	high_risk	low_risk	high_risk	low_risk	Moderate_RiskScore	NA	0.997965022257502	-0.574107067397526	-0.0038860326499862	-0.228428080390427	-0.130905070671896
Shedden	CL20041116126AA	squamoid	CCL2	CCL1	AC1	BC_high	F_C1	Bronchial	DASC	nonTRU	AC3	C1	high_risk	high_risk	high_risk	high_risk	high_risk	high_risk	High_RiskScore	3	-1.38686613077095	0.165338992767443	0.491270509331381	1.52679501136937	0.619338355175734
Shedden	CL20041116127AA	bronchioid	CCL1	CCL2	AC1	BC_low	S_C2	Alveolar	Alveolar	TRU	AC3	C3	low_risk	low_risk	high_risk	low_risk	high_risk	low_risk	Moderate_RiskScore	1	-0.0257528061912236	0.309954293929831	0.401185712677167	-0.555072351774746	-1.22939373191665
Shedden	CL20041116134AA	magnoid	CCL2	CCL1	AC2	BC_low	F_C1	Bronchial	DASC	nonTRU	AC3	C1	high_risk	high_risk	high_risk	low_risk	high_risk	high_risk	High_RiskScore	NA	-4.13425665821712	-1.49029588982378	-1.22073401121571	0.42127336999799	1.43787217837629
Shedden	CL20041116136AA	squamoid	CCL1	CCL2	AC1	BC_low	F_C1	Bronchial	DASC	TRU	AC3	C1	high_risk	intermediate	high_risk	low_risk	high_risk	high_risk	High_RiskScore	NA	0.502493511888026	0.979156016516648	-0.647687317199617	0.79452106973136	0.348380674838554
Shedden	CL20041116156AA	magnoid	CCL1	CCL2	AC2	BC_low	S_C2	Alveolar	Alveolar	TRU	AC2	C3	low_risk	low_risk	high_risk	low_risk	high_risk	low_risk	Moderate_RiskScore	NA	1.41164951403616	-1.25440292910788	-0.819266457489947	-0.40517717149432	-1.28534495953322
Shedden	CL20041119167AA	bronchioid	CCL1	CCL2	AC1	BC_low	S_C2	Bronchial	Alveolar	TRU	AC1	C4	low_risk	intermediate	high_risk	low_risk	high_risk	low_risk	Low_RiskScore	1	2.04416193686164	-0.737466590129621	-2.52696270342885	1.4443454113085	0.248260332559243
Shedden	CL20041119175AA	squamoid	CCL2	CCL1	AC1	BC_low	F_C1	Bronchial	DASC	nonTRU	AC1	C4	high_risk	low_risk	high_risk	low_risk	high_risk	low_risk	Moderate_RiskScore	NA	0.959779531430078	-0.139524554797394	-0.688217251404273	-0.175118969620637	0.0644888427765191
Shedden	CL20041119179AA	bronchioid	CCL1	CCL2	AC1	BC_low	S_C2	Alveolar	Alveolar	TRU	AC1	C4	low_risk	low_risk	low_risk	low_risk	high_risk	low_risk	Low_RiskScore	1	1.55189788216903	0.430560655416808	0.412406447850206	-0.727931498103923	-1.15806487288847
Shedden	CL20041119180AA	squamoid	CCL2	CCL1	AC1	BC_low	F_C1	Bronchial	DASC	nonTRU	AC1	C1	high_risk	intermediate	high_risk	low_risk	high_risk	high_risk	Low_RiskScore	3	-0.958844201805838	-0.387455373972797	0.612967093994697	0.0831711725286608	0.870116196620654
Shedden	CL20041119181AA	bronchioid	CCL1	CCL2	AC1	BC_high	S_C2	Alveolar	Alveolar	TRU	AC1	C4	low_risk	intermediate	low_risk	low_risk	high_risk	low_risk	Low_RiskScore	1	1.81722798708896	0.0959359459275064	0.462106327783602	0.209054057990059	-0.66761923691334
Shedden	CL20041119182AA	squamoid	CCL2	CCL2	AC1	BC_high	S_C2	Bronchial	DASC	nonTRU	AC1	C4	low_risk	intermediate	low_risk	high_risk	high_risk	low_risk	Low_RiskScore	NA	0.550381920752898	-1.0665284162273	1.09334165989107	0.737159397515168	-0.52514366403407
Shedden	CL20041119183AA	magnoid	CCL2	CCL1	AC2	BC_high	F_C1	Bronchial	DASC	nonTRU	AC3	C1	high_risk	high_risk	high_risk	high_risk	high_risk	high_risk	High_RiskScore	2	0.255469762646817	-0.516670843318933	-0.0228167139140505	1.51780191834452	0.403950364309448
Shedden	CL20041119184AA	bronchioid	CCL1	CCL2	AC1	BC_high	S_C2	Alveolar	Alveolar	TRU	AC1	C4	low_risk	low_risk	low_risk	low_risk	high_risk	low_risk	Moderate_RiskScore	1	1.34692142795321	0.736956187791095	0.0351245260230477	-0.546699213445614	-0.352843638123084
Shedden	CL20041119185AA	bronchioid	CCL1	CCL2	AC1	BC_low	S_C2	Alveolar	Alveolar	TRU	AC1	C4	low_risk	low_risk	low_risk	high_risk	high_risk	low_risk	Low_RiskScore	1	1.12025625446412	0.931252748348671	-0.256765278626019	0.907838175433372	-0.613970819940636
Shedden	CL20041119186AA	magnoid	CCL2	CCL1	AC2	BC_low	F_C1	Bronchial	DASC	nonTRU	AC2	C2	high_risk	high_risk	low_risk	low_risk	high_risk	high_risk	Moderate_RiskScore	2	0.904371471059326	-0.927602245037293	-0.777545664678909	-0.455061206139419	1.08118758729453
Shedden	CL20041119187AA	bronchioid	CCL1	CCL2	AC2	BC_low	S_C2	Alveolar	Alveolar	TRU	AC1	C3	low_risk	low_risk	low_risk	low_risk	high_risk	low_risk	Moderate_RiskScore	1	1.06238749675248	0.613900846451661	-1.19791893737971	-0.46761372417385	-0.591633675050847
Shedden	CL20041119190AA	bronchioid	CCL1	CCL2	AC1	BC_low	S_C2	Alveolar	Alveolar	TRU	AC1	C4	low_risk	intermediate	low_risk	low_risk	high_risk	low_risk	Low_RiskScore	1	1.30624525129115	-0.27548716763739	-0.69759135580043	-0.56628740161702	-0.912830238304859
Shedden	CL20041119191AA	squamoid	CCL1	CCL2	AC1	BC_high	F_C1	Bronchial	DASC	nonTRU	AC1	C4	low_risk	intermediate	high_risk	high_risk	low_risk	low_risk	Moderate_RiskScore	NA	0.912598140894849	-0.45052922298541	-0.284890379445472	0.245509659686553	-0.0762891987482587
Shedden	CL20041119192AA	magnoid	CCL1	CCL2	AC2	BC_low	S_C2	Alveolar	Alveolar	TRU	AC2	C2	high_risk	low_risk	low_risk	low_risk	high_risk	high_risk	Low_RiskScore	NA	1.08329897901095	-0.173779868735287	-0.452525584337342	-0.622935774037002	-0.000485889276620183
Shedden	CL20041119194AA	squamoid	CCL2	CCL1	AC1	BC_high	F_C1	Bronchial	DASC	nonTRU	AC3	C1	high_risk	intermediate	low_risk	low_risk	high_risk	high_risk	High_RiskScore	3	-0.883120902436415	1.26845067265046	-0.371247952423139	0.963971108933915	0.903448682112247
Shedden	CL2004113027AA	magnoid	CCL2	CCL1	AC2	BC_high	F_C1	Bronchial	DASC	nonTRU	AC3	C1	high_risk	high_risk	high_risk	high_risk	low_risk	high_risk	High_RiskScore	2	-4.02179616309292	-2.43853523298278	-2.31660096427265	-0.93821368209734	3.04484224908169
Shedden	CL2005060326AA	squamoid	CCL2	CCL2	AC1	BC_low	S_C2	Bronchial	DASC	TRU	AC1	C4	high_risk	intermediate	low_risk	low_risk	high_risk	low_risk	High_RiskScore	NA	0.534079612242868	1.00782569522007	0.997805794144335	0.78928057440834	-0.687974656955507
Shedden	CL2005060327AA	magnoid	CCL2	CCL1	AC2	BC_high	F_C1	Bronchial	DASC	nonTRU	AC3	C1	low_risk	high_risk	high_risk	high_risk	high_risk	high_risk	High_RiskScore	2	-1.13331739857225	-0.912104968048377	1.1039879127384	0.837062453390558	-0.0877150401424781
Shedden	CL2005060328AA	magnoid	CCL2	CCL1	AC2	BC_low	F_C1	Bronchial	DASC	nonTRU	AC2	C2	high_risk	high_risk	low_risk	high_risk	high_risk	high_risk	Low_RiskScore	2	-0.0258428400854678	0.106272398498367	0.565026453132805	-0.903024992810927	0.371248240576699
Shedden	CL2005060329AA	magnoid	CCL1	Unclassified	AC2	BC_low	F_C1	Alveolar	DASC	nonTRU	AC2	C3	low_risk	high_risk	low_risk	low_risk	high_risk	low_risk	High_RiskScore	NA	-0.159493829229733	-0.459862742051208	-0.768661146354822	-0.952130152022601	-0.605991652755439
Shedden	CL2005060332AA	magnoid	CCL2	CCL1	AC2	BC_low	F_C1	Bronchial	DASC	nonTRU	AC3	C2	low_risk	intermediate	high_risk	high_risk	high_risk	high_risk	High_RiskScore	2	-2.01434852410131	-0.776940964637124	0.912976733876859	-0.341098124617453	0.872182185829893
Shedden	CL2005060333AA	squamoid	CCL1	CCL1	AC1	BC_high	F_C1	Bronchial	DASC	nonTRU	AC1	C1	low_risk	high_risk	high_risk	low_risk	high_risk	low_risk	Moderate_RiskScore	3	0.775012138576168	-0.335270214545608	-0.403418213720788	-0.0527761291538496	0.690121016327645
Shedden	CL2005060334AA	magnoid	CCL2	CCL1	AC2	BC_low	F_C1	Bronchial	DASC	nonTRU	AC2	C2	high_risk	high_risk	low_risk	low_risk	high_risk	high_risk	Low_RiskScore	2	-1.124802481633	-0.938690716668053	0.576288068774802	-0.5118753963776	1.05578763096966
Shedden	CL2005060336AA	squamoid	CCL2	CCL1	AC2	BC_low	F_C1	Bronchial	DASC	nonTRU	AC3	C1	high_risk	high_risk	low_risk	low_risk	high_risk	high_risk	High_RiskScore	3	-1.40598767288338	0.2966000072675	0.835296192601431	-0.441605205213101	0.382523980607415
Shedden	CL2005060337AA	magnoid	CCL1	CCL2	AC2	BC_low	S_C2	Alveolar	Alveolar	TRU	AC2	C3	low_risk	intermediate	high_risk	low_risk	high_risk	low_risk	Moderate_RiskScore	NA	1.34809311325334	-0.582063689039919	1.0169589887883	-0.606320185092409	-1.23246060559114
Shedden	CL2005060338AA	squamoid	CCL2	CCL1	AC1	BC_high	F_C1	Bronchial	DASC	nonTRU	AC3	C1	high_risk	high_risk	high_risk	high_risk	high_risk	high_risk	High_RiskScore	3	-3.9915358988028	-0.53236733549529	2.23197401230592	2.59506431356892	1.12230152099884
Shedden	CL2005060339AA	squamoid	CCL2	CCL1	AC1	BC_high	F_C1	Bronchial	DASC	nonTRU	AC3	C1	high_risk	high_risk	high_risk	high_risk	high_risk	high_risk	High_RiskScore	3	-3.362328810911	0.312594671449204	0.684952991253183	2.63443567629946	0.879034275413836
Shedden	CL2005060340AA	magnoid	CCL2	CCL2	AC2	BC_high	F_C1	Alveolar	DASC	TRU	AC2	C3	low_risk	high_risk	high_risk	high_risk	high_risk	low_risk	Low_RiskScore	NA	0.722891136164627	-0.830975362643462	1.03120375539777	-0.65072482297521	-0.512449205336239
Shedden	CL2005060341AA	squamoid	CCL2	CCL1	AC1	BC_high	F_C1	Bronchial	DASC	nonTRU	AC3	C1	high_risk	high_risk	high_risk	high_risk	high_risk	high_risk	High_RiskScore	3	-2.48126484213829	0.769391914475537	-0.752664711450905	0.740573707003014	1.15306775311342
Shedden	CL2005060342AA	magnoid	CCL1	CCL1	AC2	BC_low	S_C2	Alveolar	Alveolar	TRU	AC2	C3	low_risk	high_risk	high_risk	high_risk	high_risk	low_risk	Moderate_RiskScore	NA	1.45490987961728	-2.16876575931697	-0.997544642702329	-0.633979825842886	0.202607566873537
Shedden	CL2005060343AA	bronchioid	CCL1	CCL1	AC1	BC_low	F_C1	Bronchial	DASC	nonTRU	AC1	C1	low_risk	high_risk	low_risk	low_risk	high_risk	low_risk	Low_RiskScore	NA	0.349846030799527	-1.07424690509775	-1.00239159370268	-0.691851122005548	0.881113605904732
Shedden	CL2005060344AA	squamoid	CCL2	CCL1	AC1	BC_high	F_C1	Bronchial	DASC	nonTRU	AC3	C1	high_risk	high_risk	high_risk	high_risk	high_risk	high_risk	High_RiskScore	3	-0.87556266111965	-0.146088432723017	-0.540774376104509	-0.413671559860497	1.9222715176533
Shedden	CL2005060345AA	bronchioid	CCL1	CCL2	AC2	BC_high	S_C2	Alveolar	Alveolar	TRU	AC2	C3	low_risk	intermediate	low_risk	low_risk	high_risk	low_risk	Low_RiskScore	NA	1.00716685371694	0.809576315194989	1.31009725932572	-0.774893151914952	-0.301074124336286
Shedden	CL2005060346AA	magnoid	CCL2	CCL1	AC1	BC_high	F_C1	Bronchial	DASC	nonTRU	AC3	C1	low_risk	high_risk	low_risk	low_risk	high_risk	high_risk	High_RiskScore	2	-1.12597891540155	0.745629841545122	-0.541734967313538	-0.944693553099558	1.1088949104839
Shedden	CL2005060348AA	squamoid	CCL2	CCL1	AC1	BC_high	F_C1	Bronchial	DASC	nonTRU	AC2	C1	low_risk	high_risk	high_risk	high_risk	high_risk	high_risk	High_RiskScore	3	-0.611540366004917	-0.510930711841414	-1.48717770606969	1.88952630585988	0.444973835190076
Shedden	CL2005060349AA	squamoid	CCL2	CCL2	AC1	BC_low	S_C2	Bronchial	DASC	nonTRU	AC1	C4	low_risk	low_risk	high_risk	low_risk	high_risk	low_risk	Low_RiskScore	NA	0.310906877397032	0.260650566622226	1.3512677204422	0.989337381541962	-0.346557409766025
Shedden	CL2005060350AA	bronchioid	CCL1	CCL2	AC1	BC_low	S_C2	Alveolar	Alveolar	TRU	AC1	C4	low_risk	low_risk	low_risk	low_risk	high_risk	low_risk	Low_RiskScore	1	1.15904485925738	-0.175729817198799	0.370575938999665	-0.0437766903267787	-1.53509290802671
Shedden	CL2005060351AA	bronchioid	CCL1	CCL2	AC1	BC_low	S_C2	Alveolar	Alveolar	TRU	AC1	C4	low_risk	low_risk	low_risk	high_risk	high_risk	low_risk	Low_RiskScore	1	2.21557564372004	-0.0204879334357847	-1.35766525971216	-0.663516574945408	-1.10027723893894
Shedden	CL2005060352AA	magnoid	CCL2	CCL1	AC2	BC_high	F_C1	Bronchial	DASC	nonTRU	AC2	C2	high_risk	high_risk	high_risk	high_risk	high_risk	high_risk	Moderate_RiskScore	2	-0.89019907327516	-0.865959782782648	0.685801720960737	-0.44327174160312	0.863278829909164
Shedden	CL2005060353AA	bronchioid	CCL1	CCL2	AC1	BC_low	S_C2	Alveolar	Alveolar	TRU	AC1	C4	low_risk	intermediate	low_risk	low_risk	high_risk	low_risk	Low_RiskScore	1	1.66426267308131	0.228778399680457	1.07780756207582	-0.314515761275787	-1.4792387021901
Shedden	CL2005060354AA	squamoid	CCL2	CCL2	AC1	BC_high	F_C1	Bronchial	DASC	TRU	AC1	C4	low_risk	high_risk	low_risk	high_risk	high_risk	low_risk	Moderate_RiskScore	NA	-0.0861502717436402	0.687075315372293	1.85648475849544	-0.473632828190935	-0.289948633148738
Shedden	CL2005060355AA	squamoid	CCL2	CCL1	AC1	BC_low	F_C1	Bronchial	DASC	nonTRU	AC3	C1	low_risk	low_risk	low_risk	low_risk	high_risk	high_risk	Moderate_RiskScore	3	-1.56660404192125	1.6250540359832	0.859236770677961	-0.120052767770718	-0.549736946998545
Shedden	CL2005060356AA	squamoid	CCL2	CCL1	AC1	BC_high	F_C1	Bronchial	DASC	nonTRU	AC1	C4	low_risk	high_risk	low_risk	high_risk	high_risk	high_risk	Moderate_RiskScore	3	-0.481033471945043	-0.844670438435975	2.03550589729493	0.962837636374605	0.405072703294241
Shedden	CL2005060357AA	squamoid	CCL2	CCL1	AC2	BC_low	F_C1	Bronchial	DASC	nonTRU	AC3	C1	high_risk	high_risk	low_risk	low_risk	high_risk	high_risk	Moderate_RiskScore	3	-0.60322132114114	1.06923268785774	-0.0366034282838964	-0.746110252608988	0.368282165221557
Shedden	CL2005060358AA	bronchioid	CCL1	CCL2	AC1	BC_low	S_C2	Alveolar	Alveolar	TRU	AC1	C3	low_risk	low_risk	high_risk	high_risk	high_risk	low_risk	Moderate_RiskScore	1	0.91491803194305	0.0812972964139965	-0.409411083226988	-0.858706998857289	-1.61152975070918
Shedden	CL2005060360AA	bronchioid	CCL1	CCL2	AC1	BC_high	S_C2	Alveolar	Alveolar	TRU	AC1	C4	high_risk	low_risk	low_risk	low_risk	high_risk	low_risk	Moderate_RiskScore	1	0.994188893540167	0.999974728520324	1.15069333892962	0.889323029310725	-0.307589941289883
Shedden	Moff 0130D	squamoid	CCL2	CCL1	AC1	BC_high	F_C1	Bronchial	DASC	nonTRU	AC3	C1	high_risk	high_risk	high_risk	high_risk	high_risk	high_risk	High_RiskScore	3	-0.161570125935521	0.181217309396908	0.0499322928319438	0.081888924944432	1.30765061529013
Shedden	Moff 0142C	magnoid	CCL2	CCL1	AC2	BC_high	F_C1	Bronchial	DASC	nonTRU	AC2	C2	high_risk	high_risk	high_risk	low_risk	low_risk	high_risk	Moderate_RiskScore	2	-2.07140034083822	-0.913770390974822	-0.833953661724258	-0.111202892654531	1.74930348020713
Shedden	Moff 0170D	squamoid	CCL2	CCL1	AC1	BC_high	F_C1	Bronchial	DASC	nonTRU	AC3	C1	high_risk	high_risk	high_risk	low_risk	low_risk	high_risk	High_RiskScore	3	-1.39653480384178	-0.969779169732863	-1.191295903973	0.670293116104748	1.71870415355155
Shedden	Moff 0184A	magnoid	CCL1	CCL2	AC2	BC_low	F_C1	Alveolar	Alveolar	TRU	AC2	C2	high_risk	low_risk	high_risk	high_risk	low_risk	low_risk	Moderate_RiskScore	NA	0.135528005636529	-0.236762643892724	0.22576382546884	-0.151151509859115	-0.11500498945535
Shedden	Moff 0291A	squamoid	CCL2	CCL1	AC1	BC_high	F_C1	Bronchial	DASC	nonTRU	AC1	C1	high_risk	intermediate	high_risk	low_risk	low_risk	high_risk	Moderate_RiskScore	3	1.32920141886529	0.108764264731798	0.219994379938134	-0.314339733892789	0.384382943353726
Shedden	Moff 0298B	bronchioid	CCL1	CCL2	AC1	BC_high	S_C2	Bronchial	Alveolar	TRU	AC1	C4	low_risk	intermediate	low_risk	low_risk	low_risk	low_risk	Moderate_RiskScore	1	0.526062025010768	0.0869421654335635	-0.128134553599281	-0.057505382723852	-0.0490647452241433
Shedden	Moff 0404A	squamoid	CCL2	CCL1	AC2	BC_high	F_C1	Bronchial	DASC	nonTRU	AC3	C1	high_risk	high_risk	high_risk	high_risk	high_risk	high_risk	High_RiskScore	3	-1.40516733375195	-0.74361147151414	-0.997178087696257	-0.35203035625724	1.18337017282268
Shedden	Moff 0480I	squamoid	CCL2	CCL2	AC1	BC_high	F_C1	Bronchial	DASC	nonTRU	AC1	C1	low_risk	intermediate	low_risk	high_risk	low_risk	high_risk	High_RiskScore	3	0.104991665641789	0.582805277562482	1.57920351688905	0.527941741851486	0.177481104094449
Shedden	Moff 0516E	bronchioid	CCL1	CCL2	AC1	BC_low	S_C2	Alveolar	Alveolar	TRU	AC1	C4	low_risk	low_risk	low_risk	low_risk	low_risk	low_risk	Low_RiskScore	1	1.0802725551174	0.781535555970812	-0.26073641451846	-0.614162909914893	-1.12115638879525
Shedden	Moff 0542F	squamoid	CCL2	CCL1	AC1	BC_high	F_C1	Bronchial	DASC	nonTRU	AC3	C1	high_risk	high_risk	low_risk	low_risk	low_risk	high_risk	High_RiskScore	3	-0.340747895207996	0.666818178504601	0.647461295035049	0.392114272364745	1.30950914817291
Shedden	Moff 0604H	squamoid	CCL2	CCL1	AC1	BC_high	F_C1	Bronchial	DASC	nonTRU	AC3	C1	high_risk	high_risk	high_risk	low_risk	low_risk	high_risk	High_RiskScore	3	-3.83835251923057	-0.0241981791797646	0.429885766751676	-0.465186230254135	0.517814528512912
Shedden	Moff 0683H	magnoid	CCL2	CCL1	AC2	BC_low	F_C1	Bronchial	DASC	nonTRU	AC2	C2	high_risk	intermediate	high_risk	high_risk	low_risk	high_risk	Moderate_RiskScore	2	-0.390374276899277	-0.685201550333083	-0.0426337401662483	-0.0989069585227354	0.724460116069385
Shedden	Moff 0686G	magnoid	CCL2	CCL2	AC2	BC_high	S_C2	Alveolar	Alveolar	TRU	AC2	C2	low_risk	low_risk	low_risk	low_risk	high_risk	low_risk	Moderate_RiskScore	NA	0.0121083876715829	0.46563327327491	0.928339866627499	-0.518628906730737	-0.137739148263099
Shedden	Moff 0711B	bronchioid	CCL1	CCL2	AC1	BC_low	S_C2	Bronchial	DASC	TRU	AC3	C1	high_risk	intermediate	high_risk	low_risk	low_risk	high_risk	Moderate_RiskScore	NA	-1.98193387435383	-0.211424493013364	-0.748582518065807	-0.672353229384852	-1.13152603028273
Shedden	Moff 0770K	squamoid	CCL2	CCL1	AC1	BC_low	F_C1	Bronchial	DASC	nonTRU	AC3	C1	high_risk	high_risk	low_risk	high_risk	low_risk	high_risk	High_RiskScore	3	-0.375538566444472	1.35123161474032	-0.407360476263656	0.159312954700799	1.033004490575
Shedden	Moff 0928E	bronchioid	CCL1	CCL2	AC1	BC_low	S_C2	Alveolar	Alveolar	TRU	AC1	C4	low_risk	low_risk	low_risk	low_risk	low_risk	low_risk	Low_RiskScore	1	1.86490827417543	0.240266756354113	-0.517095470374464	-0.51625204076982	-1.75664392795949
Shedden	Moff 0936G	bronchioid	CCL1	CCL2	AC1	BC_low	S_C2	Alveolar	Alveolar	TRU	AC1	C4	low_risk	low_risk	low_risk	low_risk	high_risk	low_risk	Low_RiskScore	1	1.75353831104682	-0.0705484046408049	-0.285503758125428	-0.187169200882209	-1.69001717556756
Shedden	Moff 0978B	bronchioid	CCL1	CCL2	AC1	BC_low	S_C2	Alveolar	Alveolar	TRU	AC1	C4	high_risk	low_risk	low_risk	low_risk	low_risk	low_risk	Low_RiskScore	1	0.873889441725594	1.00535337620594	0.0582519671971804	0.0626247291418557	-0.95565521535152
Shedden	Moff 1221F	magnoid	CCL2	CCL1	AC2	BC_low	F_C1	Bronchial	DASC	nonTRU	AC2	C2	high_risk	high_risk	high_risk	low_risk	high_risk	high_risk	Moderate_RiskScore	2	0.187380711076454	0.242265745575706	-0.65845404489489	0.120353097123994	0.240143154436316
Shedden	Moff 1276H	squamoid	CCL2	CCL1	AC2	BC_high	F_C1	Bronchial	DASC	nonTRU	AC3	C1	high_risk	high_risk	low_risk	low_risk	high_risk	high_risk	High_RiskScore	3	-0.532584096203321	0.0781210508811878	0.977972987693136	1.63702326618244	0.339440524474437
Shedden	Moff 1300F	magnoid	CCL1	CCL1	AC2	BC_low	S_C2	Alveolar	Alveolar	TRU	AC2	C3	low_risk	high_risk	high_risk	low_risk	low_risk	low_risk	Moderate_RiskScore	NA	0.553548993204261	-1.3609896332041	-1.49520726030108	-0.686725881026378	-0.935556721920636
Shedden	Moff 1343G	magnoid	CCL2	CCL2	AC1	BC_high	F_C1	Bronchial	DASC	TRU	AC1	C4	low_risk	low_risk	high_risk	high_risk	high_risk	low_risk	Low_RiskScore	NA	0.958241473299047	-0.664083562828723	-0.0109332628359839	-0.519407553782525	-0.290455200438968
Shedden	Moff 1400H	bronchioid	CCL1	CCL2	AC1	BC_low	S_C2	Alveolar	Alveolar	TRU	AC1	C4	low_risk	low_risk	low_risk	low_risk	low_risk	low_risk	Low_RiskScore	1	0.147668879384453	-0.294479273854207	-0.0101993338604018	-0.482775168902696	-1.28571285088335
Shedden	Moff 1473F	squamoid	CCL2	CCL1	AC1	BC_high	F_C1	Bronchial	DASC	nonTRU	AC3	C1	low_risk	high_risk	high_risk	low_risk	low_risk	high_risk	High_RiskScore	3	-0.496057719166191	1.17375569164068	1.01466112002334	0.838395208881283	0.925028570280838
Shedden	Moff 1477G	bronchioid	CCL1	CCL2	AC1	BC_high	S_C2	Alveolar	Alveolar	TRU	AC3	C4	low_risk	low_risk	high_risk	high_risk	low_risk	high_risk	Moderate_RiskScore	1	-0.0584187920387407	0.639915393113936	0.949171354888304	-0.163000041064745	-0.917140094166961
Shedden	Moff 1487F	magnoid	CCL2	CCL1	AC2	BC_low	F_C1	Alveolar	DASC	TRU	AC2	C2	high_risk	intermediate	low_risk	low_risk	low_risk	high_risk	Moderate_RiskScore	NA	-0.242629282107876	-1.45985063489999	-0.273460709494383	-0.120208358140396	-0.0431819490545763
Shedden	Moff 1514K	squamoid	CCL1	CCL2	AC1	BC_high	F_C1	Bronchial	Alveolar	TRU	AC3	C4	low_risk	high_risk	low_risk	low_risk	low_risk	high_risk	High_RiskScore	NA	0.31324447906967	1.02914180568602	0.528430025906926	1.75106256412369	0.148963172109655
Shedden	Moff 1576F	bronchioid	CCL1	CCL2	AC2	BC_high	S_C2	Alveolar	Alveolar	TRU	AC2	C3	low_risk	low_risk	high_risk	low_risk	low_risk	low_risk	Moderate_RiskScore	NA	1.27272561810639	0.152581913009987	-0.359550410534645	-0.352340956730236	-1.72918725299114
Shedden	Moff 1734M	squamoid	CCL2	CCL1	AC1	BC_high	F_C1	Bronchial	DASC	nonTRU	AC3	C1	high_risk	intermediate	high_risk	low_risk	high_risk	high_risk	High_RiskScore	3	-1.17294793744643	0.452171126532133	1.72262487282386	0.147973245460368	0.5872482026052
Shedden	Moff 1817G1	magnoid	CCL2	CCL1	AC2	BC_high	F_C1	Bronchial	DASC	nonTRU	AC3	C1	high_risk	high_risk	high_risk	high_risk	low_risk	high_risk	High_RiskScore	2	-3.07472221381912	-1.13162355550069	0.237041202222759	-0.369139722613353	-0.148759833450272
Shedden	Moff 1835I	bronchioid	CCL2	CCL2	AC1	BC_low	F_C1	Bronchial	DASC	TRU	AC1	C1	low_risk	intermediate	low_risk	low_risk	high_risk	high_risk	Low_RiskScore	NA	0.0213530569587366	0.15845987831723	-0.343200216849539	0.0344041645011256	-0.00192388611495674
Shedden	Moff 1864H	squamoid	CCL2	CCL1	AC1	BC_high	F_C1	Bronchial	DASC	nonTRU	AC3	C1	high_risk	high_risk	high_risk	high_risk	high_risk	high_risk	High_RiskScore	3	-0.416722548957379	-0.818632977975957	-0.505346193382282	2.33333460062881	1.50169116772088
Shedden	Moff 1883G	squamoid	CCL2	CCL1	AC1	BC_low	S_C2	Bronchial	DASC	nonTRU	AC3	C4	high_risk	high_risk	low_risk	high_risk	low_risk	low_risk	High_RiskScore	NA	-0.0559311889972813	0.460071353033591	0.497878077264102	-0.219642369831721	0.317711856758778
Shedden	Moff 1888E	magnoid	CCL2	CCL1	AC1	BC_high	F_C1	Bronchial	DASC	nonTRU	AC3	C1	high_risk	high_risk	low_risk	high_risk	high_risk	high_risk	High_RiskScore	2	-1.90962436462036	-1.56535022331411	-0.930898469421156	-0.707890730382417	0.803936063707888
Shedden	Moff 1903E	squamoid	CCL2	CCL1	AC2	BC_high	F_C1	Bronchial	DASC	nonTRU	AC3	C1	high_risk	high_risk	high_risk	high_risk	low_risk	high_risk	High_RiskScore	3	-1.38170590287786	0.149912460616679	-0.296859833132467	-0.398524211061721	1.01347406016711
Shedden	Moff 1940G	squamoid	CCL2	CCL2	AC1	BC_high	S_C2	Bronchial	DASC	TRU	AC3	C1	low_risk	high_risk	low_risk	low_risk	low_risk	high_risk	High_RiskScore	NA	-0.963129693290669	-0.036016991088427	0.186834130911078	3.27386893305371	0.222128102605141
Shedden	Moff 2072G	bronchioid	CCL1	CCL2	AC1	BC_low	S_C2	Bronchial	Alveolar	TRU	AC3	C4	low_risk	intermediate	high_risk	high_risk	low_risk	low_risk	High_RiskScore	1	0.485118823297151	-0.188936113741992	-0.607118516419614	0.483398144020816	-0.870973894910199
Shedden	Moff 2186B	bronchioid	CCL1	CCL2	AC1	BC_low	S_C2	Alveolar	Alveolar	TRU	AC1	C4	high_risk	low_risk	low_risk	low_risk	high_risk	low_risk	Low_RiskScore	1	1.72068433450612	-0.166437080303437	-0.0143797174327594	-0.713599674130114	-1.31402129652274
Shedden	Moff 2199G	squamoid	CCL2	CCL1	AC2	BC_high	F_C1	Bronchial	DASC	nonTRU	AC1	C1	high_risk	intermediate	low_risk	high_risk	low_risk	high_risk	Moderate_RiskScore	3	-0.12306129275131	-0.0931891387698578	1.60665034367644	-0.574241423261148	0.0667190566008119
Shedden	Moff 2219F	squamoid	CCL2	CCL1	AC1	BC_high	F_C1	Bronchial	DASC	nonTRU	AC1	C4	low_risk	low_risk	high_risk	high_risk	high_risk	low_risk	Low_RiskScore	3	1.32046182681619	0.0305890656969975	0.653993235031926	-0.360376933449623	0.432506994992378
Shedden	Moff 2296D	magnoid	CCL2	CCL1	AC2	BC_high	F_C1	Alveolar	DASC	nonTRU	AC2	C3	high_risk	intermediate	low_risk	low_risk	high_risk	high_risk	High_RiskScore	2	-0.21435592556712	0.941408601012435	0.481678456652635	-0.494008336732853	0.206846652142039
Shedden	Moff 2310K	bronchioid	CCL1	CCL2	AC1	BC_low	S_C2	Alveolar	Alveolar	TRU	AC1	C4	low_risk	low_risk	low_risk	low_risk	low_risk	low_risk	Low_RiskScore	1	1.43961665275496	1.01534189763281	0.0771708682376391	-0.44722058721079	-1.58624784739309
Shedden	Moff 2325E	bronchioid	CCL1	CCL2	AC2	BC_high	S_C2	Alveolar	Alveolar	TRU	AC2	C3	low_risk	low_risk	low_risk	low_risk	high_risk	low_risk	Low_RiskScore	NA	1.80925626354535	0.000381517125336826	-0.424273358959704	-0.0634744072234068	-0.413537690286927
Shedden	Moff 2333J	squamoid	CCL2	CCL2	AC1	BC_high	S_C2	Bronchial	DASC	TRU	AC1	C4	high_risk	intermediate	high_risk	high_risk	low_risk	low_risk	Moderate_RiskScore	NA	1.22071169260027	-0.435534270636278	1.48268004512035	-0.502377256763862	-1.14888050504689
Shedden	Moff 2352G	magnoid	CCL1	CCL2	AC2	BC_high	S_C2	Alveolar	Alveolar	TRU	AC2	C3	low_risk	intermediate	high_risk	high_risk	low_risk	low_risk	High_RiskScore	NA	0.905329599713325	-0.558222215510068	-0.277320317395332	0.0553305549871172	-0.917178529897632
Shedden	Moff 2362A	bronchioid	CCL1	CCL2	AC1	BC_low	S_C2	Bronchial	Alveolar	TRU	AC1	C4	low_risk	low_risk	low_risk	low_risk	low_risk	low_risk	Low_RiskScore	1	1.74229262116795	0.549491352556001	-0.730459687529697	0.298728704953668	-0.639258124902469
Shedden	Moff 2366C	squamoid	CCL2	CCL1	AC1	BC_low	F_C1	Bronchial	DASC	nonTRU	AC3	C2	high_risk	high_risk	high_risk	low_risk	low_risk	high_risk	Moderate_RiskScore	3	-1.85822802288232	1.05226703616164	0.0447278739028405	0.396022450713321	1.58198051143866
Shedden	Moff 2373H	bronchioid	CCL1	CCL2	AC1	BC_high	S_C2	Alveolar	Alveolar	TRU	AC1	C4	low_risk	low_risk	low_risk	high_risk	low_risk	low_risk	Moderate_RiskScore	1	1.00258427716567	1.22569251854738	0.331240397857519	1.94832544353173	-1.48501721251494
Shedden	Moff 2401B	magnoid	CCL2	CCL1	AC2	BC_high	F_C1	Bronchial	DASC	nonTRU	AC3	C1	low_risk	intermediate	high_risk	low_risk	low_risk	high_risk	High_RiskScore	2	-0.843474161100587	-0.264679830287479	-0.684758566491934	-0.684667547022419	1.05924856511795
Shedden	Moff 2463A	magnoid	CCL2	CCL1	AC2	BC_low	F_C1	Bronchial	DASC	nonTRU	AC2	C2	high_risk	high_risk	low_risk	low_risk	low_risk	high_risk	High_RiskScore	2	-1.25193151136046	-1.0648614451619	-1.62494365229999	-0.421658518730087	2.1026939482134
Shedden	Moff 2470G	bronchioid	CCL1	CCL2	AC1	BC_high	S_C2	Alveolar	Alveolar	TRU	AC1	C4	low_risk	low_risk	high_risk	high_risk	low_risk	low_risk	Low_RiskScore	1	0.365469831540365	-0.507056148588679	0.260253927183635	-0.135949318534286	-0.355206526087488
Shedden	Moff 2472B	magnoid	CCL2	CCL1	AC2	BC_low	F_C1	Alveolar	DASC	nonTRU	AC2	C2	low_risk	intermediate	high_risk	low_risk	high_risk	high_risk	Moderate_RiskScore	2	0.054215682831024	0.285040353449502	-0.0268707007005552	-0.52526717335538	0.333927741257382
Shedden	Moff 2497D	bronchioid	CCL1	CCL2	AC2	BC_low	S_C2	Alveolar	Alveolar	TRU	AC2	C3	low_risk	low_risk	low_risk	low_risk	low_risk	low_risk	Low_RiskScore	1	1.83220489207002	-0.142434629495277	-0.641656412450669	-0.140654177126604	-0.761057270248577
Shedden	Moff 2517G1	bronchioid	CCL1	CCL2	AC1	BC_low	S_C2	Alveolar	Alveolar	TRU	AC1	C4	low_risk	low_risk	low_risk	high_risk	low_risk	low_risk	Low_RiskScore	1	2.25957851526277	-0.343061390227533	-1.53504659994986	-0.644017322523603	-1.17783275862712
Shedden	Moff 2550F	squamoid	CCL2	CCL1	AC1	BC_high	F_C1	Bronchial	DASC	nonTRU	AC3	C1	low_risk	high_risk	high_risk	low_risk	low_risk	high_risk	High_RiskScore	3	-1.57454379054817	-0.0976705642333694	-0.846002279080106	-0.271964132732244	0.987697674026781
Shedden	Moff 2595A	squamoid	CCL2	CCL2	AC1	BC_high	S_C2	Bronchial	DASC	nonTRU	AC1	C4	low_risk	intermediate	low_risk	low_risk	low_risk	low_risk	Moderate_RiskScore	NA	1.07960485300929	1.55326202630588	1.24723812169554	1.50096156321101	0.140864910659849
Shedden	Moff 2603I	bronchioid	CCL1	CCL2	AC2	BC_low	S_C2	Alveolar	Alveolar	TRU	AC3	C3	low_risk	intermediate	low_risk	low_risk	low_risk	low_risk	High_RiskScore	1	0.684767156684514	1.10144093407991	-0.776842515631809	-0.608403030139964	-0.535782914009763
Shedden	Moff 2629F	squamoid	CCL1	CCL2	AC1	BC_high	F_C1	Bronchial	DASC	TRU	AC1	C4	low_risk	low_risk	high_risk	high_risk	high_risk	low_risk	Low_RiskScore	NA	1.38262966839527	-0.525887001503425	1.18156212739335	0.982789227602248	0.0929585485663397
Shedden	Moff 2634G	magnoid	CCL2	CCL1	AC2	BC_high	F_C1	Bronchial	DASC	nonTRU	AC1	C4	high_risk	low_risk	high_risk	low_risk	low_risk	low_risk	Low_RiskScore	2	0.361356846999913	-0.273434912793125	0.160923670823514	-0.227194560200817	0.192084916863886
Shedden	Moff 2658C	squamoid	CCL2	CCL2	AC1	BC_low	S_C2	Bronchial	DASC	TRU	AC3	C4	high_risk	intermediate	low_risk	low_risk	high_risk	low_risk	Moderate_RiskScore	NA	-0.20243638845799	1.52197865251503	1.15950831475353	0.520893694927377	-0.293849829578676
Shedden	Moff 2663F	squamoid	CCL2	CCL1	AC2	BC_high	F_C1	Bronchial	DASC	nonTRU	AC3	C1	high_risk	high_risk	high_risk	low_risk	low_risk	high_risk	High_RiskScore	3	-1.26849616684948	0.449643563720514	-0.557395526901881	-0.529047839195395	1.20652698504128
Shedden	Moff 2690H	bronchioid	CCL1	CCL2	AC1	BC_low	S_C2	Alveolar	Alveolar	TRU	AC1	C4	low_risk	low_risk	low_risk	high_risk	low_risk	low_risk	Low_RiskScore	1	1.94194450715056	-0.225601201335883	-0.302496489153645	-0.30412219610378	-1.6046810686815
Shedden	Moff 2886F	bronchioid	CCL1	CCL2	AC1	BC_low	S_C2	Alveolar	Alveolar	TRU	AC1	C4	low_risk	low_risk	low_risk	low_risk	low_risk	low_risk	Low_RiskScore	1	0.836355551800979	-0.303324288787437	-0.954279276499376	-0.790246881005279	-0.677546921479177
Shedden	Moff 2955B	magnoid	CCL1	CCL2	AC2	BC_low	F_C1	Alveolar	DASC	TRU	AC2	C2	high_risk	high_risk	high_risk	high_risk	high_risk	high_risk	Low_RiskScore	NA	0.684270334306126	-0.946439571547515	-0.646615168466309	-0.339524408283427	-0.23834331193663
Shedden	Moff 2958D	magnoid	CCL2	CCL1	AC2	BC_high	F_C1	Bronchial	DASC	nonTRU	AC2	C2	high_risk	intermediate	high_risk	low_risk	high_risk	high_risk	Moderate_RiskScore	2	-1.32245566282768	0.0237818868251028	-0.418525578623787	-0.52469508779676	0.826167222837736
Shedden	Moff 2996G	squamoid	CCL2	CCL2	AC1	BC_high	S_C2	Bronchial	Alveolar	TRU	AC3	C4	low_risk	intermediate	high_risk	high_risk	low_risk	high_risk	Moderate_RiskScore	NA	-0.765838134860818	1.26190847759447	1.27656362375718	1.95189706238737	-0.810601933182591
Shedden	Moff 3003G	magnoid	CCL2	CCL1	AC2	BC_high	F_C1	Bronchial	DASC	nonTRU	AC2	C2	high_risk	intermediate	high_risk	high_risk	low_risk	high_risk	Moderate_RiskScore	2	0.441390881457692	-0.297524352241558	1.24389827934024	-0.564143554047517	0.706988361860914
Shedden	Moff 3009D	magnoid	CCL2	CCL1	AC2	BC_high	F_C1	Alveolar	DASC	nonTRU	AC2	C2	high_risk	intermediate	high_risk	high_risk	low_risk	high_risk	Moderate_RiskScore	2	0.43010394373282	-1.17857637846105	0.317608664544673	-0.0390521749611971	-0.105638408315788
Shedden	Moff 3053B	bronchioid	CCL1	CCL2	AC2	BC_high	S_C2	Alveolar	Alveolar	TRU	AC2	C3	low_risk	low_risk	high_risk	high_risk	low_risk	low_risk	Moderate_RiskScore	NA	1.33820794494964	0.0799153185083497	-0.486924256001315	0.110276540797733	-0.67881988639648
Shedden	Moff 3191I	squamoid	CCL2	CCL1	AC1	BC_high	F_C1	Bronchial	DASC	nonTRU	AC3	C1	high_risk	intermediate	low_risk	low_risk	low_risk	high_risk	High_RiskScore	3	-1.40403342324033	2.04558352261453	0.580924746783132	1.42888091261326	0.122742867173672
Shedden	Moff 3274K	magnoid	CCL2	CCL1	AC2	BC_high	F_C1	Alveolar	DASC	nonTRU	AC2	C3	low_risk	low_risk	low_risk	low_risk	high_risk	high_risk	Moderate_RiskScore	2	0.406586494831039	-1.39320454228565	0.0478070509804851	-0.28137321998508	0.273133959542996
Shedden	Moff 3298E	squamoid	CCL2	CCL2	AC2	BC_high	S_C2	Alveolar	DASC	TRU	AC3	C1	low_risk	intermediate	low_risk	low_risk	low_risk	high_risk	High_RiskScore	NA	-0.438974467185558	0.588149601459889	1.27492310408602	-0.312750924539235	-0.500007619291136
Shedden	Moff 3401F	bronchioid	CCL2	CCL1	AC1	BC_low	F_C1	Bronchial	DASC	nonTRU	AC1	C1	high_risk	high_risk	low_risk	low_risk	low_risk	high_risk	Low_RiskScore	NA	0.377910909711415	-0.502596382437159	-0.8515373706603	-0.414806661252291	1.5307953523788
Shedden	Moff 3510G	squamoid	CCL2	CCL1	AC1	BC_high	F_C1	Bronchial	DASC	nonTRU	AC3	C1	high_risk	high_risk	high_risk	low_risk	high_risk	high_risk	High_RiskScore	3	-2.42976771494256	0.450552232138539	-0.434171065729659	-0.38978476072614	0.836161818739434
Shedden	Moff 3730B	magnoid	CCL1	CCL2	AC2	BC_low	S_C2	Alveolar	Alveolar	TRU	AC2	C3	low_risk	low_risk	low_risk	low_risk	high_risk	low_risk	Moderate_RiskScore	NA	0.817320306263834	-1.32078843949028	-0.536338782493227	-0.50667944564504	-1.61692805686476
Shedden	Moff 4094F	bronchioid	CCL1	CCL2	AC2	BC_low	S_C2	Alveolar	Alveolar	TRU	AC2	C3	low_risk	intermediate	low_risk	low_risk	low_risk	low_risk	Moderate_RiskScore	1	1.06128634170931	0.423758584037826	-0.384449152438681	-0.444826673417779	-0.820306110104872
Shedden	Moff 4112G	magnoid	CCL2	CCL1	AC2	BC_high	F_C1	Alveolar	DASC	nonTRU	AC2	C2	high_risk	intermediate	high_risk	high_risk	high_risk	high_risk	Moderate_RiskScore	2	-0.307919889584077	-1.65616830973243	-1.14648399095968	-0.560474805889086	0.982998750151162
Shedden	Moff 4172B	magnoid	CCL2	CCL1	AC2	BC_high	F_C1	Bronchial	DASC	nonTRU	AC2	C2	high_risk	high_risk	high_risk	low_risk	low_risk	high_risk	High_RiskScore	2	-2.36281488235965	-0.98978542377395	-0.620031898259033	-0.37821275784936	1.8037175664887
Shedden	Moff 4217B	magnoid	CCL2	CCL2	AC2	BC_high	F_C1	Alveolar	DASC	TRU	AC2	C2	high_risk	low_risk	low_risk	low_risk	high_risk	low_risk	Moderate_RiskScore	NA	-0.501499139716844	0.0545854547283754	2.14270566544906	-0.434734983591466	-0.831764905410848
Shedden	NCI_Lung_1_U133A	bronchioid	CCL1	CCL2	AC2	BC_low	S_C2	Alveolar	Alveolar	TRU	AC1	C3	low_risk	low_risk	low_risk	low_risk	low_risk	low_risk	Moderate_RiskScore	1	0.261045715104312	1.13308845942061	-0.181808530268696	-0.556107975366745	-1.29116516682073
Shedden	NCI_Lung_10_U133A	bronchioid	CCL1	CCL2	AC1	BC_low	S_C2	Alveolar	Alveolar	TRU	AC1	C4	low_risk	low_risk	low_risk	low_risk	low_risk	low_risk	Low_RiskScore	1	1.04626746626482	0.886688212352515	-0.0221539362758152	-0.57161088099977	-1.22672462157187
Shedden	NCI_Lung_100_U133A	squamoid	CCL2	CCL1	AC1	BC_high	F_C1	Bronchial	DASC	nonTRU	AC3	C1	high_risk	high_risk	high_risk	high_risk	high_risk	high_risk	High_RiskScore	3	-1.31052571100089	0.769093273176235	0.736056345604302	0.493011073693041	0.53720724208293
Shedden	NCI_Lung_11_U133A	bronchioid	CCL1	CCL2	AC1	BC_low	S_C2	Alveolar	Alveolar	TRU	AC1	C4	low_risk	low_risk	high_risk	low_risk	low_risk	low_risk	Moderate_RiskScore	1	2.08656204865372	-0.327860047801142	-1.15611126335051	-0.328164795068741	-0.95036670757214
Shedden	NCI_Lung_12_U133A	bronchioid	CCL1	CCL2	AC1	BC_low	S_C2	Alveolar	Alveolar	TRU	AC1	C4	low_risk	intermediate	low_risk	low_risk	low_risk	low_risk	Moderate_RiskScore	1	-0.804597169543175	0.397554212910091	0.0977151620323899	-0.939662064862645	-0.813296823593233
Shedden	NCI_Lung_13_U133A	bronchioid	CCL1	CCL2	AC1	BC_low	S_C2	Alveolar	Alveolar	TRU	AC1	C4	low_risk	intermediate	low_risk	low_risk	low_risk	low_risk	Low_RiskScore	1	1.32061974819763	0.782162652808243	-0.978980509655552	-0.914738066034943	-1.03774427384533
Shedden	NCI_Lung_14_U133A	bronchioid	CCL1	CCL2	AC1	BC_low	S_C2	Alveolar	Alveolar	TRU	AC1	C4	low_risk	intermediate	low_risk	low_risk	low_risk	low_risk	Moderate_RiskScore	1	0.475682916868422	1.56541935298581	0.235405005371817	-0.780044128333925	-0.594680433853194
Shedden	NCI_Lung_15_U133A	magnoid	CCL1	Unclassified	AC2	BC_low	F_C1	Alveolar	DASC	TRU	AC2	C2	high_risk	low_risk	low_risk	high_risk	low_risk	low_risk	High_RiskScore	NA	0.669099604380434	-0.916802336243014	-0.190044582083269	-0.737224158362222	-0.276944628827141
Shedden	NCI_Lung_16_U133A	squamoid	CCL2	CCL1	AC1	BC_low	F_C1	Bronchial	DASC	nonTRU	AC3	C1	high_risk	intermediate	low_risk	low_risk	low_risk	high_risk	High_RiskScore	3	-0.526460384190954	1.39104756999555	0.0128350522244354	-0.926095774139902	0.130761293322171
Shedden	NCI_Lung_17_U133A	magnoid	CCL2	CCL1	AC2	BC_low	F_C1	Bronchial	DASC	nonTRU	AC1	C1	high_risk	high_risk	low_risk	high_risk	low_risk	high_risk	Moderate_RiskScore	NA	0.0225907491458777	-0.922716189926184	-1.09758155617484	-0.2129444645271	1.27831542234626
Shedden	NCI_Lung_18_U133A	magnoid	CCL2	CCL1	AC2	BC_low	F_C1	Bronchial	DASC	nonTRU	AC2	C2	high_risk	intermediate	high_risk	low_risk	low_risk	high_risk	High_RiskScore	2	-0.733325286695767	-2.01003559763	-1.32194935056258	-0.344043955720654	1.25456856726982
Shedden	NCI_Lung_19_U133A	magnoid	CCL2	CCL1	AC2	BC_high	F_C1	Bronchial	DASC	nonTRU	AC2	C3	high_risk	intermediate	high_risk	high_risk	low_risk	high_risk	High_RiskScore	2	-0.32859788091644	-0.474200969845651	0.105862112964463	-0.390021245223465	0.279695148140642
Shedden	NCI_Lung_20_U133A	bronchioid	CCL1	CCL2	AC1	BC_low	S_C2	Alveolar	Alveolar	TRU	AC1	C4	low_risk	low_risk	low_risk	low_risk	low_risk	low_risk	Low_RiskScore	1	1.54861111378894	0.564234420913652	0.329460614133537	0.299499149896242	-0.995356249585189
Shedden	NCI_Lung_21_U133A	squamoid	CCL2	CCL1	AC2	BC_low	F_C1	Bronchial	DASC	nonTRU	AC3	C1	low_risk	high_risk	low_risk	low_risk	low_risk	high_risk	High_RiskScore	3	-2.87976461630268	0.730491497624044	-1.33830001981776	-0.157795393931291	1.51118149232618
Shedden	NCI_Lung_22_U133A	bronchioid	CCL1	CCL2	AC1	BC_low	S_C2	Alveolar	Alveolar	TRU	AC1	C4	low_risk	intermediate	low_risk	low_risk	low_risk	low_risk	Low_RiskScore	1	1.56992238761276	-2.25435782121516	-3.03498750503763	-0.581726599093731	-1.42100299629501
Shedden	NCI_Lung_23_U133A	bronchioid	CCL1	CCL2	AC1	BC_low	S_C2	Alveolar	Alveolar	TRU	AC1	C4	low_risk	low_risk	low_risk	low_risk	high_risk	low_risk	Low_RiskScore	1	1.59645959779195	0.0422204872644099	-0.760140974720474	-0.887494568681766	-1.43171885446202
Shedden	NCI_Lung_25_U133A	magnoid	CCL2	CCL1	AC2	BC_high	F_C1	Bronchial	DASC	nonTRU	AC3	C2	low_risk	high_risk	high_risk	high_risk	high_risk	high_risk	High_RiskScore	2	0.56276405009747	-0.287179264268161	-0.394633687509118	0.790084559573857	0.363769952420888
Shedden	NCI_Lung_26_U133A	magnoid	CCL2	CCL1	AC2	BC_high	F_C1	Bronchial	DASC	nonTRU	AC3	C2	high_risk	intermediate	high_risk	high_risk	low_risk	high_risk	High_RiskScore	2	-0.288984746716942	-1.02949420062781	-1.13767447282119	0.734715233325799	1.4626546458527
Shedden	NCI_Lung_27_U133A	squamoid	CCL2	CCL1	AC1	BC_high	F_C1	Bronchial	DASC	nonTRU	AC3	C1	high_risk	high_risk	low_risk	high_risk	high_risk	high_risk	High_RiskScore	3	-1.62756348195646	0.868241100876768	-0.0070916072904874	2.0874651159671	1.55516567608108
Shedden	NCI_Lung_28_U133A	magnoid	CCL2	CCL1	AC2	BC_high	F_C1	Bronchial	DASC	nonTRU	AC3	C2	low_risk	intermediate	low_risk	high_risk	high_risk	high_risk	Moderate_RiskScore	2	-0.635752154448745	-1.29925134140132	2.17242407901132	0.019039491040042	0.101551470565747
Shedden	NCI_Lung_29_U133A	squamoid	CCL2	CCL2	AC2	BC_high	S_C2	Bronchial	DASC	TRU	AC2	C3	low_risk	intermediate	high_risk	high_risk	low_risk	high_risk	Moderate_RiskScore	NA	0.722448352904352	0.339615114159887	0.935176934723017	0.32573977950412	-0.722232969522536
Shedden	NCI_Lung_3_U133A	bronchioid	CCL1	CCL2	AC1	BC_low	S_C2	Alveolar	Alveolar	TRU	AC1	C4	low_risk	low_risk	low_risk	low_risk	high_risk	low_risk	Low_RiskScore	1	1.40022674827926	-0.154823571758597	-0.443032916628741	-0.300240049969602	-1.37821845878352
Shedden	NCI_Lung_30_U133A	magnoid	CCL1	CCL1	AC2	BC_low	F_C1	Alveolar	Alveolar	nonTRU	AC2	C3	high_risk	intermediate	low_risk	low_risk	low_risk	low_risk	Moderate_RiskScore	NA	-0.0915918217863567	-0.500250159686428	-1.38035742778671	-0.607832356595194	0.76821522109248
Shedden	NCI_Lung_4_U133A	bronchioid	CCL1	CCL2	AC1	BC_low	S_C2	Alveolar	Alveolar	TRU	AC1	C4	high_risk	low_risk	low_risk	low_risk	high_risk	low_risk	Low_RiskScore	1	1.65644503804766	0.246485441079203	-0.365436144761302	-0.615041756063697	-1.42621510212094
Shedden	NCI_Lung_5_U133A	bronchioid	CCL1	CCL2	AC2	BC_low	S_C2	Alveolar	Alveolar	TRU	AC1	C3	low_risk	low_risk	low_risk	low_risk	high_risk	low_risk	Low_RiskScore	1	1.95457480248843	0.705465573553059	-0.613495716106993	-0.440491828131237	-1.8026304920011
Shedden	NCI_Lung_59_U133A	squamoid	CCL2	CCL1	AC1	BC_high	F_C1	Bronchial	DASC	nonTRU	AC3	C1	high_risk	intermediate	high_risk	low_risk	low_risk	high_risk	High_RiskScore	3	-0.987749633817556	-0.256979623703537	-0.398262091294499	-0.500329840775448	1.63128705385814
Shedden	NCI_Lung_6_U133A	bronchioid	CCL2	CCL2	AC1	BC_low	S_C2	Bronchial	Alveolar	TRU	AC1	C4	low_risk	low_risk	low_risk	low_risk	high_risk	low_risk	Moderate_RiskScore	1	-0.840783841644607	0.0386247354101894	1.01269371013255	1.29510948535067	-1.5291316183286
Shedden	NCI_Lung_60_U133A	magnoid	CCL2	CCL2	AC2	BC_low	F_C1	Alveolar	DASC	TRU	AC2	C3	low_risk	intermediate	low_risk	low_risk	low_risk	low_risk	Moderate_RiskScore	NA	0.498917852413589	0.72162816290394	0.65085676068803	-0.730618376253443	-1.00039672354534
Shedden	NCI_Lung_61_U133A	squamoid	CCL2	CCL1	AC1	BC_high	F_C1	Bronchial	DASC	nonTRU	AC3	C1	high_risk	high_risk	high_risk	high_risk	low_risk	high_risk	High_RiskScore	3	0.323843883927672	0.92228110339401	-0.0883392570450537	0.406632679935294	1.02603378566845
Shedden	NCI_Lung_62_U133A	magnoid	CCL1	CCL1	AC2	BC_low	F_C1	Alveolar	DASC	TRU	AC3	C2	low_risk	intermediate	low_risk	low_risk	low_risk	high_risk	High_RiskScore	NA	0.234526991239057	0.37292063238756	0.520287561219954	-0.81319494873872	0.256926599344185
Shedden	NCI_Lung_63_U133A	magnoid	CCL1	CCL1	AC2	BC_high	F_C1	Alveolar	Alveolar	nonTRU	AC2	C3	low_risk	low_risk	high_risk	low_risk	high_risk	high_risk	Moderate_RiskScore	NA	1.73332106294733	-0.464417360441927	0.161072470574824	0.64988779762173	0.410439230000272
Shedden	NCI_Lung_64_U133A	squamoid	CCL2	CCL1	AC1	BC_high	F_C1	Bronchial	DASC	nonTRU	AC3	C1	high_risk	intermediate	low_risk	high_risk	high_risk	high_risk	High_RiskScore	3	-2.95859818106151	0.00771465903478235	0.807225291223902	0.760213451019237	0.468075775696933
Shedden	NCI_Lung_65_U133A	squamoid	CCL2	CCL1	AC1	BC_high	F_C1	Bronchial	DASC	TRU	AC3	C1	high_risk	intermediate	high_risk	high_risk	low_risk	high_risk	High_RiskScore	3	-1.10808843282768	0.233605839212022	0.738553827235116	0.265547196648502	0.144709015253283
Shedden	NCI_Lung_66_U133A	magnoid	CCL1	CCL1	AC2	BC_low	S_C2	Alveolar	Alveolar	nonTRU	AC1	C3	low_risk	intermediate	high_risk	high_risk	low_risk	high_risk	Moderate_RiskScore	NA	1.58694190949937	-0.0186683618592021	-0.019806887154801	-0.568251382650888	-0.505073117594754
Shedden	NCI_Lung_67_U133A	bronchioid	CCL1	CCL2	AC2	BC_low	S_C2	Alveolar	Alveolar	TRU	AC1	C3	low_risk	low_risk	low_risk	low_risk	high_risk	low_risk	Low_RiskScore	1	2.04749114237031	-0.825414499519867	-1.05443692531371	-0.949715687469319	-0.673924629337552
Shedden	NCI_Lung_68_U133A	magnoid	CCL2	CCL1	AC2	BC_high	F_C1	Alveolar	DASC	nonTRU	AC2	C2	high_risk	low_risk	low_risk	low_risk	high_risk	high_risk	High_RiskScore	2	-0.480327632341972	0.313996319613187	1.22502580078012	0.375230523570835	-0.310109157923113
Shedden	NCI_Lung_69_U133A	magnoid	CCL2	CCL1	AC2	BC_low	F_C1	Bronchial	DASC	nonTRU	AC2	C2	low_risk	low_risk	low_risk	low_risk	low_risk	high_risk	Moderate_RiskScore	2	-1.85046352666502	-2.77495617844342	-1.03929429748242	-0.73010846817288	1.99359128629573
Shedden	NCI_Lung_7_U133A	bronchioid	CCL1	CCL2	AC2	BC_low	S_C2	Alveolar	Alveolar	TRU	AC1	C3	low_risk	low_risk	low_risk	low_risk	high_risk	low_risk	Low_RiskScore	1	1.91187711523889	-1.41177534017495	-1.57157943482547	-0.902624089295343	-1.7191902320495
Shedden	NCI_Lung_70_U133A	magnoid	CCL2	CCL1	AC2	BC_low	F_C1	Bronchial	DASC	nonTRU	AC3	C1	high_risk	high_risk	high_risk	low_risk	low_risk	high_risk	Moderate_RiskScore	NA	-0.052682386972085	-0.0733064948017609	-0.768000532940473	-0.785382006730341	1.6055647397672
Shedden	NCI_Lung_71_U133A	squamoid	CCL2	CCL2	AC1	BC_high	F_C1	Bronchial	DASC	TRU	AC1	C1	high_risk	intermediate	low_risk	low_risk	low_risk	high_risk	Moderate_RiskScore	NA	0.317604903621688	0.508509165048367	0.617339248375836	1.58938443761765	0.187781515754678
Shedden	NCI_Lung_72_U133A	magnoid	CCL2	CCL1	AC2	BC_low	F_C1	Alveolar	DASC	nonTRU	AC2	C2	high_risk	intermediate	low_risk	low_risk	low_risk	high_risk	Moderate_RiskScore	2	-0.995571654540748	-0.75811374357397	-1.08538321233763	-0.72139118714825	1.17974032710456
Shedden	NCI_Lung_73_U133A	squamoid	CCL2	CCL1	AC1	BC_high	F_C1	Bronchial	DASC	nonTRU	AC3	C1	high_risk	high_risk	low_risk	high_risk	low_risk	high_risk	High_RiskScore	3	-1.89547395278856	0.334190923663075	0.785189594913883	0.558477900739335	0.671669543799065
Shedden	NCI_Lung_74_U133A	squamoid	CCL1	CCL2	AC1	BC_low	F_C1	Bronchial	DASC	TRU	AC1	C1	low_risk	low_risk	low_risk	low_risk	high_risk	low_risk	Low_RiskScore	NA	1.09658862204654	0.570869962788934	0.0517912783523329	-0.301067455985498	0.31530967485712
Shedden	NCI_Lung_75_U133A	bronchioid	CCL1	CCL2	AC2	BC_low	S_C2	Alveolar	Alveolar	TRU	AC2	C3	low_risk	low_risk	low_risk	high_risk	high_risk	low_risk	Low_RiskScore	1	1.91374959036874	-0.73889799475433	-0.966828631620744	-0.288992941213896	-1.1378678157635
Shedden	NCI_Lung_76_U133A	magnoid	CCL2	CCL1	AC2	BC_low	F_C1	Bronchial	DASC	nonTRU	AC2	C1	high_risk	high_risk	high_risk	high_risk	low_risk	high_risk	Moderate_RiskScore	2	-0.670772021183452	-0.726409485312697	-0.965847178563448	-0.505620110154686	0.373042373748254
Shedden	NCI_Lung_77_U133A	bronchioid	CCL1	CCL2	AC2	BC_low	S_C2	Alveolar	Alveolar	TRU	AC1	C4	high_risk	low_risk	low_risk	low_risk	low_risk	low_risk	Low_RiskScore	1	2.14463931093149	-0.327082128912939	-0.10326987748453	0.216494908970931	-1.38444321819027
Shedden	NCI_Lung_78_U133A	squamoid	CCL2	CCL1	AC1	BC_high	F_C1	Bronchial	DASC	TRU	AC3	C1	high_risk	intermediate	low_risk	low_risk	high_risk	high_risk	High_RiskScore	3	-0.591464284242471	0.319685066479983	0.207302136662657	1.08437637186084	0.635390395496136
Shedden	NCI_Lung_79_U133A	magnoid	CCL2	CCL1	AC2	BC_low	F_C1	Bronchial	DASC	nonTRU	AC2	C2	high_risk	high_risk	low_risk	low_risk	high_risk	high_risk	Low_RiskScore	2	-0.166661699902534	-0.150290754040927	-3.19992508198979	-0.943957893514228	1.24117230339696
Shedden	NCI_Lung_8_U133A	bronchioid	CCL1	CCL2	AC1	BC_low	S_C2	Bronchial	Alveolar	TRU	AC1	C4	low_risk	intermediate	low_risk	low_risk	low_risk	low_risk	Low_RiskScore	1	1.7051756793425	-0.0291871074147573	0.349310568470292	0.481342992713496	-0.659170606100319
Shedden	NCI_Lung_80_U133A	bronchioid	CCL2	CCL2	AC1	BC_low	F_C1	Alveolar	DASC	TRU	AC1	C4	low_risk	intermediate	low_risk	low_risk	low_risk	low_risk	Low_RiskScore	NA	0.588703610922896	-0.927360737025084	1.2457063067281	-0.486371965640022	0.365266173096226
Shedden	NCI_Lung_81_U133A	magnoid	CCL2	CCL1	AC1	BC_low	F_C1	Bronchial	DASC	nonTRU	AC3	C1	high_risk	high_risk	low_risk	low_risk	low_risk	high_risk	Low_RiskScore	NA	-1.41130008790912	-0.130683118894719	-0.950803727467255	-0.702989383974689	0.0193041951615522
Shedden	NCI_Lung_82_U133A	bronchioid	CCL1	CCL2	AC1	BC_low	S_C2	Alveolar	Alveolar	TRU	AC1	C4	low_risk	low_risk	low_risk	low_risk	low_risk	low_risk	Low_RiskScore	1	1.9181060573402	-0.407874874057187	-1.09630536762615	-0.77436749495854	-1.28690100759446
Shedden	NCI_Lung_83_U133A	bronchioid	CCL1	CCL2	AC1	BC_low	S_C2	Bronchial	Alveolar	TRU	AC1	C4	high_risk	high_risk	low_risk	high_risk	high_risk	low_risk	Low_RiskScore	1	0.42781603086294	0.0660635454349893	-0.468535329447342	-0.776187005513681	-0.682900964230247
Shedden	NCI_Lung_84_U133A	bronchioid	CCL1	CCL2	AC1	BC_low	S_C2	Alveolar	Alveolar	TRU	AC1	C4	low_risk	low_risk	low_risk	low_risk	low_risk	low_risk	Low_RiskScore	1	1.39381746546183	0.191509688545515	-0.0592923655526079	-0.968901091214714	-0.724748725076565
Shedden	NCI_Lung_85_U133A	magnoid	CCL2	CCL1	AC2	BC_low	F_C1	Bronchial	DASC	nonTRU	AC3	C2	high_risk	intermediate	high_risk	low_risk	low_risk	high_risk	Moderate_RiskScore	2	-3.21194957843481	-1.7883341241577	0.0593248720805622	-0.934202672834432	1.3556339351467
Shedden	NCI_Lung_86_U133A	magnoid	CCL1	CCL2	AC2	BC_high	S_C2	Alveolar	Alveolar	TRU	AC2	C3	low_risk	low_risk	low_risk	high_risk	high_risk	low_risk	Moderate_RiskScore	NA	1.1836466246583	-0.393133173856988	0.412380105690794	-0.272681148548309	-1.64937450488795
Shedden	NCI_Lung_89_U133A	magnoid	CCL2	CCL1	AC2	BC_low	F_C1	Bronchial	DASC	nonTRU	AC2	C4	high_risk	intermediate	high_risk	low_risk	low_risk	low_risk	Moderate_RiskScore	2	0.731167765975201	-0.334254491623386	-0.366640960033404	0.464133980821836	0.33371403014977
Shedden	NCI_Lung_90_U133A	magnoid	CCL1	CCL2	AC1	BC_low	S_C2	Bronchial	Alveolar	TRU	AC1	C4	low_risk	low_risk	low_risk	high_risk	low_risk	low_risk	Low_RiskScore	NA	1.4166228925457	-0.824914710552627	-0.246031458450532	-0.12659624518351	-0.249618939156214
Shedden	NCI_Lung_91_U133A	bronchioid	CCL1	CCL2	AC1	BC_low	S_C2	Alveolar	Alveolar	TRU	AC1	C4	low_risk	low_risk	low_risk	low_risk	high_risk	low_risk	Low_RiskScore	1	1.7105505044052	-0.588827831847276	-0.616465239122857	-0.680786567937355	-0.482346968159179
Shedden	NCI_Lung_92_U133A	squamoid	CCL1	CCL2	AC1	BC_high	S_C2	Bronchial	Alveolar	TRU	AC3	C4	high_risk	intermediate	low_risk	low_risk	high_risk	high_risk	Moderate_RiskScore	NA	-0.00476083344988485	1.83892615753752	0.891041092108073	1.08808401671607	-0.574800794789781
Shedden	NCI_Lung_93_U133A	magnoid	CCL1	CCL1	AC2	BC_high	F_C1	Alveolar	DASC	nonTRU	AC2	C3	low_risk	intermediate	high_risk	low_risk	low_risk	high_risk	High_RiskScore	NA	-0.0474246120664503	-2.15011304085826	-0.774917349771103	-0.313862505723365	-0.840891473708535
Shedden	NCI_Lung_95_U133A	bronchioid	CCL1	CCL2	AC2	BC_low	S_C2	Alveolar	Alveolar	TRU	AC2	C3	low_risk	low_risk	high_risk	high_risk	high_risk	low_risk	Low_RiskScore	1	1.65760525898597	-0.11697666208021	-0.38714437353932	-0.672752218810679	-1.46321947632607
Shedden	NCI_Lung_96_U133A	magnoid	CCL1	CCL2	AC2	BC_low	S_C2	Alveolar	Alveolar	TRU	AC2	C3	low_risk	intermediate	low_risk	low_risk	high_risk	low_risk	Moderate_RiskScore	NA	1.82483722536065	-0.911070093056866	0.150723886503946	-0.0495677155891109	-0.0738386565606235
Shedden	NCI_Lung_97_U133A	bronchioid	CCL1	CCL2	AC1	BC_low	S_C2	Alveolar	Alveolar	TRU	AC1	C4	low_risk	intermediate	low_risk	high_risk	high_risk	low_risk	Low_RiskScore	1	1.48536762773719	-0.0661754467342417	0.608759200720854	-0.650314542050154	-1.03540968354245
Shedden	NCI_Lung_98_U133A	bronchioid	CCL1	CCL2	AC1	BC_low	S_C2	Alveolar	Alveolar	TRU	AC1	C4	high_risk	low_risk	low_risk	low_risk	low_risk	low_risk	Low_RiskScore	1	1.12610471646199	0.973004580601544	0.241209039011584	-0.0422165418402696	-1.34204169507463
Shedden	NCI_Lung_99_U133A	bronchioid	CCL1	CCL2	AC1	BC_low	S_C2	Alveolar	Alveolar	TRU	AC1	C4	low_risk	low_risk	low_risk	low_risk	low_risk	low_risk	Low_RiskScore	1	1.61481610266382	0.493479689563975	0.0697916042742095	-0.592850957945146	-1.50379292193623
Shedden	NCI_lung201_U133A	magnoid	CCL1	CCL2	AC2	BC_high	F_C1	Alveolar	DASC	TRU	AC2	C4	high_risk	low_risk	high_risk	low_risk	high_risk	low_risk	Low_RiskScore	NA	1.27087112818286	-0.917601818373185	-0.161280813009676	-0.120278878559222	0.0855027806499493
Shedden	NCI_lung202_U133A	squamoid	CCL2	CCL1	AC2	BC_low	F_C1	Bronchial	DASC	nonTRU	AC3	C1	low_risk	high_risk	low_risk	low_risk	high_risk	high_risk	High_RiskScore	3	-0.878995485400771	0.634095131517209	0.182156637103454	0.350725431038142	0.499682969865663
Shedden	NCI_lung203_U133A	magnoid	CCL1	CCL1	AC2	BC_low	F_C1	Alveolar	Alveolar	nonTRU	AC2	C3	high_risk	high_risk	high_risk	low_risk	low_risk	high_risk	Moderate_RiskScore	NA	-1.73857879768184	-2.34406276517263	-1.49674284633609	-0.565118138194391	1.34728435161677
Shedden	NCI_lung204_U133A	magnoid	CCL2	CCL2	AC2	BC_low	F_C1	Alveolar	Alveolar	TRU	AC2	C3	low_risk	intermediate	low_risk	high_risk	low_risk	low_risk	Moderate_RiskScore	NA	0.696056622303299	0.164220916855102	0.391529452410591	0.808568030110274	-0.642970806220485
Shedden	NCI_lung205_U133A	bronchioid	CCL1	CCL2	AC1	BC_low	S_C2	Alveolar	Alveolar	TRU	AC1	C4	low_risk	low_risk	low_risk	low_risk	low_risk	low_risk	Low_RiskScore	1	2.18679774240407	0.208631074966439	0.105589747679465	-0.570080076202977	-0.749323243598156
Shedden	NCI_lung206_U133A	magnoid	CCL2	CCL1	AC2	BC_high	F_C1	Bronchial	DASC	nonTRU	AC3	C2	low_risk	high_risk	high_risk	low_risk	low_risk	high_risk	High_RiskScore	2	-1.40857117499196	0.295229850526222	0.301705600393698	0.993687738190733	0.762576329887955
Shedden	NCI_lung207_U133A	bronchioid	CCL1	CCL2	AC2	BC_low	S_C2	Alveolar	Alveolar	TRU	AC2	C3	low_risk	low_risk	low_risk	high_risk	low_risk	low_risk	Low_RiskScore	1	1.30319303432516	-0.441914647024825	-0.210189708472094	-0.739667501664675	-1.1648589637625
Shedden	NCI_lung208 _U133A	bronchioid	CCL1	CCL2	AC1	BC_low	S_C2	Alveolar	Alveolar	TRU	AC1	C4	low_risk	low_risk	low_risk	low_risk	high_risk	low_risk	Low_RiskScore	1	2.31953675684553	-0.0527579205600716	-0.521463224718354	-0.612336830912371	-1.18131364872013
Shedden	NCI_lung209_U133A	squamoid	CCL2	CCL1	AC1	BC_high	F_C1	Bronchial	DASC	nonTRU	AC3	C1	high_risk	high_risk	low_risk	low_risk	low_risk	high_risk	High_RiskScore	3	-1.5745093826468	0.597910681681044	0.310304339891816	0.356701838739641	0.397643864215448
Shedden	NCI_lung210_U133A	bronchioid	CCL1	CCL2	AC1	BC_low	S_C2	Alveolar	Alveolar	TRU	AC1	C4	low_risk	intermediate	low_risk	low_risk	low_risk	low_risk	Low_RiskScore	1	1.37719146534973	0.631265544118664	0.474895314226292	-0.991060052284088	-0.885013655100495
Shedden	NCI_lung212_U133A	magnoid	CCL2	CCL1	AC2	BC_low	F_C1	Bronchial	DASC	nonTRU	AC2	C1	high_risk	intermediate	low_risk	low_risk	low_risk	high_risk	Moderate_RiskScore	2	0.554910835913444	0.536393160794585	0.0961772691362537	-0.0797623345146503	1.21587228249303
Shedden	NCI_lung213_U133A	squamoid	CCL2	CCL2	AC1	BC_high	S_C2	Bronchial	DASC	nonTRU	AC1	C4	high_risk	intermediate	low_risk	high_risk	low_risk	low_risk	Moderate_RiskScore	NA	-1.14670469664984	-0.0862547888390589	1.94207069302347	1.08471360918168	-1.08977181656267
Shedden	NCI_lung214_U133A	bronchioid	CCL1	CCL2	AC1	BC_high	S_C2	Alveolar	Alveolar	TRU	AC1	C4	low_risk	intermediate	low_risk	low_risk	low_risk	low_risk	Low_RiskScore	1	0.406268138317443	-0.0461234346097688	1.07042671587871	-0.123937664338053	-0.386562529671463
Shedden	NCI_lung215_U133A	squamoid	CCL2	CCL1	AC1	BC_high	F_C1	Bronchial	DASC	nonTRU	AC1	C1	high_risk	high_risk	low_risk	high_risk	low_risk	high_risk	Moderate_RiskScore	3	0.559419397789542	0.279363412170874	0.514986225117588	-0.034445587312902	0.812011178289001
Shedden	NCI_lung216_U133A	squamoid	CCL2	CCL1	AC1	BC_high	F_C1	Bronchial	DASC	nonTRU	AC3	C1	low_risk	high_risk	high_risk	high_risk	high_risk	high_risk	High_RiskScore	3	-1.03563500816939	0.578795010214739	0.418827698135474	-0.57157854732696	0.907864421642632
Shedden	NCI_lung218_U133A	squamoid	CCL2	CCL1	AC1	BC_high	F_C1	Bronchial	DASC	nonTRU	AC1	C4	high_risk	intermediate	high_risk	low_risk	low_risk	low_risk	Low_RiskScore	3	1.16131029459866	-1.1882132695385	0.458387969482099	0.274942195414013	0.459902696556002
Shedden	NCI_lung219_U133A	bronchioid	CCL1	CCL2	AC2	BC_low	S_C2	Alveolar	Alveolar	TRU	AC1	C4	low_risk	low_risk	low_risk	low_risk	low_risk	low_risk	Low_RiskScore	1	0.962248770207595	0.612718217456145	0.494195545761111	1.00372587482381	-1.29946175475835
Shedden	NCI_lung220_U133A	bronchioid	CCL1	CCL2	AC1	BC_low	S_C2	Alveolar	Alveolar	TRU	AC1	C4	high_risk	low_risk	low_risk	high_risk	high_risk	low_risk	Low_RiskScore	1	1.67334780719335	-0.122150937464682	-0.0234292921713483	-0.144895614758865	0.325995681799184
Shedden	NCI_lung221_U133A	magnoid	CCL2	CCL1	AC2	BC_low	F_C1	Bronchial	DASC	nonTRU	AC3	C2	high_risk	intermediate	low_risk	low_risk	low_risk	high_risk	High_RiskScore	2	-1.70684860678509	0.076591020851034	-0.860556513648225	-0.928879319645492	0.887688666251752
Shedden	NCI_lung222_U133A	bronchioid	CCL1	CCL2	AC1	BC_low	S_C2	Alveolar	Alveolar	TRU	AC1	C4	low_risk	intermediate	low_risk	low_risk	high_risk	low_risk	Low_RiskScore	1	1.96873428268426	0.0846371934855	-0.645778276018972	-0.548168605734746	-0.865831334508224
Shedden	NCI_lung224_U133A	squamoid	CCL2	CCL1	AC1	BC_high	F_C1	Bronchial	DASC	nonTRU	AC3	C1	high_risk	high_risk	low_risk	high_risk	low_risk	high_risk	High_RiskScore	3	-1.68438387182941	-0.0327660494764025	0.692446976601542	0.083574673411754	0.650844095705726
Shedden	NCI_lung227_U133A	bronchioid	CCL1	CCL2	AC1	BC_low	S_C2	Alveolar	Alveolar	TRU	AC1	C4	low_risk	intermediate	low_risk	low_risk	high_risk	low_risk	Low_RiskScore	1	1.56163333219613	0.666997893807771	0.0847762865363506	-0.116842394989995	-1.24115227214418
Shedden	NCI_lung228_U133A	magnoid	CCL1	CCL2	AC2	BC_low	S_C2	Bronchial	Alveolar	TRU	AC2	C3	low_risk	intermediate	low_risk	low_risk	high_risk	low_risk	Moderate_RiskScore	NA	0.869081155654603	0.397737387052624	0.71925979126005	-0.170558673517152	-1.01207738314036
Shedden	NCI_lung229_U133A	bronchioid	CCL1	CCL2	AC2	BC_low	S_C2	Alveolar	Alveolar	TRU	AC1	C4	low_risk	low_risk	high_risk	low_risk	high_risk	low_risk	Low_RiskScore	1	1.21453120884585	-1.94437818765752	-1.46247751888571	-0.748101768302877	-0.91685779203866
Shedden	NCI_lung230_U133A	squamoid	CCL2	CCL1	AC1	BC_high	F_C1	Bronchial	DASC	nonTRU	AC1	C1	high_risk	high_risk	high_risk	high_risk	low_risk	high_risk	High_RiskScore	3	0.292400547210505	-0.0914323056651794	-0.00279808935529324	2.1788210237718	0.578595802136521
Shedden	NCI_lung231_U133A	bronchioid	CCL1	CCL2	AC1	BC_low	S_C2	Alveolar	Alveolar	nonTRU	AC1	C4	low_risk	intermediate	low_risk	low_risk	low_risk	low_risk	Low_RiskScore	1	1.5141525823216	0.89229886676332	-0.7218405287602	0.177570281994069	-0.161937756464166
Shedden	NCI_lung234_U133A	squamoid	CCL2	CCL1	AC1	BC_high	F_C1	Bronchial	DASC	nonTRU	AC3	C1	high_risk	high_risk	low_risk	low_risk	high_risk	high_risk	High_RiskScore	3	-1.84115777033499	1.30359952254472	0.142373657194079	-0.0630894650995387	1.17279219667662
Shedden	NCI_lung235_U133A	squamoid	CCL2	CCL1	AC1	BC_high	F_C1	Bronchial	DASC	nonTRU	AC2	C1	high_risk	high_risk	high_risk	high_risk	low_risk	high_risk	High_RiskScore	3	0.359652513614402	0.180854608022567	-0.159745035836958	0.0111528394973942	0.909699302982048
Shedden	NCI_lung236_U133A	bronchioid	CCL1	CCL2	AC1	BC_low	S_C2	Alveolar	Alveolar	TRU	AC3	C4	low_risk	intermediate	low_risk	low_risk	low_risk	low_risk	Moderate_RiskScore	1	0.594525074763509	1.02906865589953	0.581440589790912	-0.885127900620006	-0.515229794785394
Shedden	NCI_lung237_U133A	squamoid	CCL2	CCL1	AC1	BC_low	F_C1	Bronchial	DASC	nonTRU	AC3	C1	low_risk	high_risk	low_risk	low_risk	low_risk	high_risk	High_RiskScore	3	-2.65041945995025	1.14275020783674	-0.607964093084068	0.310215067813372	0.116523213564746
Shedden	NCI_lung238_U133A	bronchioid	CCL1	CCL2	AC1	BC_low	S_C2	Alveolar	Alveolar	TRU	AC1	C4	low_risk	low_risk	low_risk	low_risk	low_risk	low_risk	Low_RiskScore	1	1.7470151271208	0.157258666699888	-0.464249472193014	-0.729632418164939	-1.25550578800823
Shedden	NCI_lung239_U133A	bronchioid	CCL1	CCL2	AC1	BC_low	S_C2	Alveolar	Alveolar	TRU	AC1	C4	low_risk	intermediate	low_risk	low_risk	low_risk	low_risk	Low_RiskScore	1	0.581529898756965	0.985953359974372	0.36536329304472	-0.56669950111388	-0.971256006636848
Shedden	NCI_lung240_U133A	squamoid	CCL2	CCL1	AC1	BC_low	F_C1	Bronchial	DASC	TRU	AC3	C1	low_risk	intermediate	high_risk	low_risk	low_risk	high_risk	High_RiskScore	3	-0.982909924789815	0.0328064202186901	-0.465225836519927	-0.538602045851949	0.149703342619843
Shedden	NCI_lung246_U133A	magnoid	CCL2	CCL1	AC1	BC_high	F_C1	Bronchial	DASC	nonTRU	AC3	C1	high_risk	high_risk	high_risk	high_risk	high_risk	high_risk	High_RiskScore	2	-0.797098725468924	-1.92731699982527	-1.56331659915235	5.95773230711384	1.00088411604109
Shedden	NCI_lung247_U133A	bronchioid	CCL1	CCL2	AC1	BC_low	S_C2	Alveolar	Alveolar	TRU	AC1	C4	low_risk	low_risk	low_risk	low_risk	low_risk	low_risk	Low_RiskScore	1	1.23730250127941	0.136608180577628	-0.404735456500862	-0.386568740927275	-1.47699384174922
Shedden	NCI_lung249_U133A	squamoid	CCL2	CCL2	AC1	BC_high	S_C2	Bronchial	DASC	TRU	AC3	C1	low_risk	high_risk	low_risk	low_risk	low_risk	low_risk	High_RiskScore	NA	-1.55843880645948	0.955845803168383	1.68354118314816	0.759030662652505	-0.849270945617566
Shedden	NCI_lung258_U133A	magnoid	CCL2	CCL1	AC2	BC_low	F_C1	Bronchial	DASC	nonTRU	AC3	C1	low_risk	high_risk	high_risk	high_risk	low_risk	high_risk	High_RiskScore	NA	-2.80025874487932	-0.0724929210348184	-1.25838637982491	-0.895904582451003	0.955635868089125
Shedden	NCI_lung259_U133A	bronchioid	CCL1	CCL2	AC1	BC_high	F_C1	Bronchial	Alveolar	TRU	AC3	C4	low_risk	low_risk	low_risk	low_risk	high_risk	low_risk	High_RiskScore	NA	0.824275057308966	0.566345411062625	0.604196812703992	1.05419917814057	-0.703427462405722
Shedden	NCI_lung263_U133A	bronchioid	CCL2	CCL2	AC1	BC_high	S_C2	Bronchial	Alveolar	TRU	AC3	C4	low_risk	low_risk	low_risk	low_risk	high_risk	low_risk	Moderate_RiskScore	NA	-0.198999675273558	0.747437488311406	1.38393356935695	1.92298545209849	-1.38519160315041
Shedden	NCI_lung267_U133A	squamoid	CCL2	CCL1	AC1	BC_high	F_C1	Bronchial	DASC	nonTRU	AC3	C1	high_risk	intermediate	high_risk	high_risk	low_risk	high_risk	High_RiskScore	3	-0.366592477445622	0.226317255042747	0.674630187842898	1.70124115855699	0.662063174621706
Shedden	NCI_lung268_U133A	squamoid	CCL2	CCL1	AC1	BC_low	F_C1	Bronchial	DASC	TRU	AC3	C1	high_risk	intermediate	low_risk	low_risk	high_risk	high_risk	Moderate_RiskScore	3	-0.66567995564051	1.0447304066293	0.6516157600597	-0.47151375509521	0.507233040096492
Shedden	NCI_lung269_U133A	squamoid	CCL2	CCL1	AC1	BC_high	F_C1	Bronchial	DASC	nonTRU	AC3	C1	high_risk	high_risk	high_risk	low_risk	low_risk	high_risk	High_RiskScore	3	-3.44112912011889	0.657425925915668	0.539430581043178	0.843560227574741	0.54294912418295
Shedden	NCI_lung270_U133A	squamoid	CCL2	CCL1	AC1	BC_high	F_C1	Bronchial	DASC	nonTRU	AC3	C1	high_risk	intermediate	high_risk	low_risk	low_risk	high_risk	High_RiskScore	3	-0.875387298390682	0.412935693287388	0.772298370659803	1.63876549902993	0.377358601187286
Shedden	NCI_lung271_U133A	magnoid	CCL2	CCL1	AC2	BC_high	F_C1	Bronchial	DASC	nonTRU	AC3	C3	low_risk	high_risk	high_risk	low_risk	high_risk	high_risk	High_RiskScore	2	-1.79741169663515	-0.470665215676364	-0.0225279186116042	0.646968383153059	0.134843958804396
Shedden	NCI_lung272_U133A	squamoid	CCL2	CCL1	AC1	BC_high	F_C1	Bronchial	DASC	nonTRU	AC3	C4	high_risk	intermediate	low_risk	low_risk	high_risk	low_risk	Moderate_RiskScore	3	-0.426845177751683	1.08774061372935	1.41466890978495	0.790661298369951	0.0906160261728666
Shedden	NCI_lung273_U133A	squamoid	CCL2	CCL1	AC1	BC_high	F_C1	Bronchial	DASC	nonTRU	AC3	C1	high_risk	intermediate	low_risk	low_risk	high_risk	high_risk	Moderate_RiskScore	3	-1.20980102313866	0.928835486331247	0.472276621520237	-0.590670850374459	0.814427363969245
Shedden	NCI_lung274_U133A	magnoid	CCL2	CCL1	AC2	BC_high	F_C1	Bronchial	DASC	nonTRU	AC3	C1	low_risk	high_risk	high_risk	high_risk	low_risk	high_risk	High_RiskScore	2	-0.525228711983925	-0.421446887894782	0.162650636763729	-0.857577425618517	1.3556869182642
Shedden	NCI_lung275_U133A	bronchioid	CCL1	CCL2	AC1	BC_low	S_C2	Alveolar	Alveolar	TRU	AC1	C4	low_risk	intermediate	low_risk	low_risk	low_risk	low_risk	Low_RiskScore	1	-0.154733370796407	-0.0968556935912988	0.718003867009631	-0.887290101566952	-0.978686364783185
Shedden	NCI_lung276_U133A	magnoid	CCL2	CCL1	AC1	BC_low	F_C1	Bronchial	DASC	nonTRU	AC3	C1	high_risk	high_risk	low_risk	high_risk	low_risk	high_risk	Moderate_RiskScore	NA	-4.3000402411453	-1.02730671538333	-1.51344909477596	-1.05330461118239	1.96060901371994
Shedden	NCI_lung277_U133A	squamoid	CCL2	CCL1	AC1	BC_high	F_C1	Bronchial	DASC	nonTRU	AC3	C1	low_risk	intermediate	high_risk	low_risk	low_risk	high_risk	High_RiskScore	3	-0.728922130537298	0.433378138050348	0.0671009975586878	0.382058651253234	0.170146202215037
Shedden	NCI_lung278_U133A	squamoid	CCL2	CCL1	AC1	BC_low	F_C1	Bronchial	DASC	nonTRU	AC3	C1	low_risk	intermediate	low_risk	high_risk	high_risk	high_risk	High_RiskScore	3	-2.49475369615684	0.240165474116403	-0.257174741349256	-1.02540729883548	0.260257968135587
Shedden	NCI_lung280_U133A	bronchioid	CCL1	CCL2	AC1	BC_low	S_C2	Alveolar	Alveolar	TRU	AC1	C4	low_risk	low_risk	low_risk	low_risk	high_risk	low_risk	Low_RiskScore	1	1.85248458654354	-0.680054176899775	1.67782766645223	-0.840262798006648	-1.18100635740867
Shedden	NCI_lung281_U133	magnoid	CCL2	CCL1	AC2	BC_high	F_C1	Bronchial	DASC	TRU	AC2	C1	high_risk	intermediate	high_risk	high_risk	low_risk	high_risk	High_RiskScore	2	0.643333591923373	-0.372107189379839	-0.564943857039005	1.06277196910602	0.0936362643063769
Shedden	NCI_lung282_U133	squamoid	CCL2	CCL1	AC2	BC_low	F_C1	Bronchial	DASC	nonTRU	AC3	C1	high_risk	high_risk	high_risk	high_risk	high_risk	high_risk	High_RiskScore	3	-1.90659348651617	0.11368524626553	0.491097035017771	-0.446156077532136	0.900549335871601
Shedden	NCI_lung283_U133	squamoid	CCL2	CCL1	AC1	BC_high	F_C1	Bronchial	DASC	nonTRU	AC3	C1	high_risk	high_risk	low_risk	low_risk	high_risk	high_risk	High_RiskScore	3	-1.80616439115139	1.00233893828634	0.202757730030625	0.050764903558667	0.592687764531297
Shedden	NCI_lung285_U133	bronchioid	CCL1	CCL2	AC1	BC_low	S_C2	Alveolar	Alveolar	TRU	AC1	C4	high_risk	intermediate	low_risk	high_risk	low_risk	low_risk	Low_RiskScore	1	1.5702515909829	-0.217642129405124	-0.940229101585851	-0.776930909106909	-1.41055558102443
Shedden	NCI_lung286_U133	magnoid	CCL1	CCL2	AC2	BC_low	S_C2	Alveolar	Alveolar	TRU	AC2	C3	low_risk	low_risk	low_risk	high_risk	high_risk	low_risk	Moderate_RiskScore	NA	1.83890628218246	-0.656717158845222	-0.327597747614065	-0.138513428185491	-1.39155752748983
Shedden	NCI_lung288 _U133	squamoid	CCL2	CCL1	AC1	BC_high	F_C1	Bronchial	DASC	nonTRU	AC3	C1	high_risk	high_risk	high_risk	high_risk	low_risk	high_risk	High_RiskScore	3	-2.4891376990673	-0.592428016045786	0.131806684304557	-0.434042981481625	1.39582952235097
Shedden	NCI_lung289_U133	squamoid	CCL2	CCL2	AC1	BC_high	S_C2	Bronchial	DASC	TRU	AC1	C4	high_risk	intermediate	low_risk	low_risk	low_risk	high_risk	Moderate_RiskScore	NA	0.612605119037277	0.776002368451085	1.28163931864575	-0.370570186512339	-0.0730644638643577
Shedden	NCI_lung290_U133	squamoid	CCL2	CCL1	AC1	BC_high	F_C1	Bronchial	DASC	nonTRU	AC3	C1	high_risk	high_risk	high_risk	high_risk	low_risk	high_risk	High_RiskScore	3	-4.08648735270514	0.790781778059899	0.546988549843336	0.361014897487719	1.13849031860631
Shedden	NCI_lung291_U133	bronchioid	CCL1	CCL2	AC1	BC_low	S_C2	Alveolar	Alveolar	TRU	AC1	C4	high_risk	low_risk	low_risk	low_risk	low_risk	low_risk	Low_RiskScore	1	1.25689625598664	0.151817256141568	0.124948896870856	0.627126435487535	-1.18946700352645
Shedden	NCI_lung292_U133	squamoid	CCL2	CCL1	AC1	BC_high	F_C1	Bronchial	DASC	nonTRU	AC3	C1	high_risk	high_risk	high_risk	high_risk	low_risk	high_risk	High_RiskScore	3	-2.1192742576543	0.70666227058645	-0.185146136480382	-0.145502490625831	1.6352392454015
Shedden	NCI_lung293_U133	squamoid	CCL2	CCL1	AC1	BC_high	F_C1	Bronchial	DASC	nonTRU	AC3	C1	high_risk	high_risk	low_risk	high_risk	low_risk	high_risk	High_RiskScore	3	-2.09318698122471	0.285940007300271	0.409998348092485	-0.292899344690742	0.22992950099619
Shedden	NCI_lung294_U133	squamoid	CCL2	CCL1	AC1	BC_high	F_C1	Bronchial	DASC	nonTRU	AC1	C1	high_risk	intermediate	low_risk	high_risk	high_risk	high_risk	Moderate_RiskScore	3	-0.860428524803839	0.627968775878879	0.696009103238506	-0.041877804693472	0.938969449263949
Shedden	NCI_lung295_U133	squamoid	CCL2	CCL1	AC1	BC_low	F_C1	Bronchial	DASC	nonTRU	AC1	C4	high_risk	low_risk	high_risk	low_risk	low_risk	high_risk	Low_RiskScore	NA	0.566397527717256	0.368430341037299	0.337473576341586	-0.42749672647055	0.699694073402803
Shedden	NCI_Lung296_U133	squamoid	CCL2	CCL2	AC1	BC_high	S_C2	Bronchial	DASC	TRU	AC1	C4	low_risk	intermediate	low_risk	low_risk	low_risk	low_risk	Moderate_RiskScore	NA	0.372072531518721	1.11155428049394	0.312904200591346	-0.249180495301498	0.0449715915993577
Shedden	NCI_Lung297_U133	magnoid	CCL2	CCL1	AC2	BC_high	F_C1	Bronchial	DASC	nonTRU	AC2	C1	high_risk	low_risk	high_risk	high_risk	high_risk	high_risk	Moderate_RiskScore	2	0.132580656065599	-1.17802404074056	-0.835111469823187	1.73380559239573	1.26010074315366
Shedden	NCI_Lung298_U133	magnoid	CCL2	CCL1	AC2	BC_low	F_C1	Bronchial	DASC	nonTRU	AC1	C3	high_risk	high_risk	high_risk	high_risk	high_risk	high_risk	Moderate_RiskScore	NA	0.199875362118993	-0.186684887861189	-0.280421943302767	-0.485076325773357	0.356163269993467
Shedden	NCI_Lung299_U133	magnoid	CCL1	CCL2	AC2	BC_low	S_C2	Alveolar	Alveolar	TRU	AC2	C3	low_risk	low_risk	high_risk	high_risk	high_risk	low_risk	Moderate_RiskScore	NA	1.14285391130485	-0.93897248811866	-0.159508729947752	1.23419456548446	-0.9847642066514
Shedden	NCI_Lung300_U133	squamoid	CCL2	CCL1	AC2	BC_high	F_C1	Bronchial	DASC	nonTRU	AC3	C1	high_risk	high_risk	low_risk	low_risk	low_risk	high_risk	High_RiskScore	3	-2.34444962929825	0.337371625383857	0.519718186310644	-0.62346846033473	0.668790717555005
Shedden	NCI_Lung304_U133	bronchioid	CCL1	CCL2	AC1	BC_low	S_C2	Alveolar	Alveolar	TRU	AC1	C4	high_risk	low_risk	low_risk	low_risk	high_risk	low_risk	Low_RiskScore	1	0.884674792180608	-0.234480730121636	0.544678324844658	-0.401773653917598	-0.00311216870944162
Shedden	NCI_Lung305_U133	bronchioid	CCL1	CCL2	AC1	BC_low	S_C2	Alveolar	Alveolar	TRU	AC1	C4	low_risk	low_risk	low_risk	low_risk	low_risk	low_risk	Low_RiskScore	1	1.40686654513986	-0.0121368721206591	-0.241375997786689	-0.111273680238665	-0.993913307156761
Shedden	NCI_Lung306_U133	magnoid	CCL2	CCL1	AC1	BC_low	F_C1	Bronchial	DASC	nonTRU	AC3	C1	high_risk	high_risk	low_risk	low_risk	high_risk	high_risk	High_RiskScore	NA	-1.95477050369213	0.0846634171746152	-1.25260361874038	-0.916103969753331	0.973564952771011
Shedden	NCI_Lung307_U133	magnoid	CCL2	CCL1	AC2	BC_high	F_C1	Bronchial	DASC	nonTRU	AC1	C1	high_risk	high_risk	high_risk	high_risk	low_risk	high_risk	High_RiskScore	2	-0.88381946572582	-0.226319786835648	-0.617457982032071	-0.156127200242931	1.32137045773412
Shedden	NCI_Lung309_U133	squamoid	CCL2	CCL1	AC2	BC_high	F_C1	Bronchial	DASC	nonTRU	AC3	C1	high_risk	intermediate	high_risk	high_risk	low_risk	high_risk	High_RiskScore	3	-0.631049841537653	0.0191280078062948	-0.0120256807189649	0.267267547226569	0.239053579530382
Shedden	NCI_Lung31_U133A	bronchioid	CCL1	CCL2	AC1	BC_low	S_C2	Alveolar	Alveolar	TRU	AC1	C4	high_risk	low_risk	low_risk	low_risk	high_risk	low_risk	Low_RiskScore	1	0.924622622128301	-0.112330760611964	0.414600471971275	-0.497666049693152	-1.01377280858431
Shedden	NCI_Lung310_U133	squamoid	CCL2	CCL1	AC2	BC_high	F_C1	Bronchial	DASC	nonTRU	AC3	C1	high_risk	high_risk	high_risk	low_risk	low_risk	high_risk	High_RiskScore	3	-1.1123613203943	0.702574443824424	0.293786914946908	0.540466514182055	0.733398442826436
Shedden	NCI_Lung311_U133	squamoid	CCL2	CCL2	AC1	BC_high	F_C1	Bronchial	DASC	nonTRU	AC3	C1	low_risk	intermediate	high_risk	high_risk	high_risk	high_risk	High_RiskScore	3	-0.600046505696044	0.00184729164241698	0.781432002970103	1.04557936470532	-0.276774059150981
Shedden	NCI_Lung312_U133	squamoid	CCL2	CCL1	AC1	BC_high	F_C1	Bronchial	DASC	nonTRU	AC3	C1	high_risk	high_risk	low_risk	high_risk	high_risk	high_risk	High_RiskScore	3	-0.483535717552895	-0.242224114352799	-0.474629279351795	1.53277437511858	1.53685233300514
Shedden	NCI_Lung313_U133	squamoid	CCL2	CCL1	AC1	BC_high	F_C1	Bronchial	DASC	nonTRU	AC3	C1	high_risk	high_risk	high_risk	high_risk	low_risk	high_risk	High_RiskScore	3	-1.60760498011607	-1.10238100132718	0.62434090132713	0.96816921560686	1.08837807359857
Shedden	NCI_Lung314_U133A	magnoid	CCL1	CCL2	AC2	BC_low	F_C1	Bronchial	DASC	nonTRU	AC1	C4	high_risk	low_risk	low_risk	high_risk	low_risk	low_risk	Low_RiskScore	NA	1.60060712572344	-0.120990247211139	-0.00214623726779252	0.468645101714182	0.416250405814142
Shedden	NCI_Lung318_U133A	squamoid	CCL2	CCL1	AC2	BC_low	F_C1	Bronchial	DASC	nonTRU	AC3	C1	high_risk	high_risk	low_risk	low_risk	high_risk	high_risk	High_RiskScore	3	-3.54369837107648	-0.355954047576714	-1.35683518222533	0.366244597330899	2.61211634865275
Shedden	NCI_Lung319_U133A	magnoid	CCL2	CCL1	AC2	BC_low	F_C1	Bronchial	DASC	nonTRU	AC2	C2	high_risk	intermediate	low_risk	low_risk	low_risk	high_risk	Low_RiskScore	2	-0.254519338580665	-0.765956802030125	0.67731073119034	-0.441193390179546	1.22175831775461
Shedden	NCI_Lung32_U133A	magnoid	CCL1	CCL1	AC2	BC_low	S_C2	Alveolar	Alveolar	TRU	AC2	C3	low_risk	intermediate	low_risk	low_risk	low_risk	low_risk	High_RiskScore	NA	0.902155169225156	-1.04369346972272	-0.0495395998384362	0.170048346726083	-0.425734982357338
Shedden	NCI_Lung320_U133A	magnoid	CCL1	CCL2	AC2	BC_low	S_C2	Alveolar	Alveolar	TRU	AC2	C3	low_risk	low_risk	high_risk	high_risk	high_risk	low_risk	Moderate_RiskScore	NA	1.25871886764537	-1.31356592257254	0.316671678236417	0.973173859482885	-1.25853268902576
Shedden	NCI_Lung321_U133A	magnoid	CCL2	CCL1	AC2	BC_high	F_C1	Bronchial	DASC	nonTRU	AC2	C3	low_risk	high_risk	high_risk	low_risk	low_risk	high_risk	High_RiskScore	2	0.332418684412338	-0.578575600589632	-0.770934791672105	0.019574934758933	0.577740372120135
Shedden	NCI_Lung33_U133A	squamoid	CCL2	CCL1	AC1	BC_high	F_C1	Bronchial	DASC	nonTRU	AC3	C1	low_risk	high_risk	high_risk	high_risk	high_risk	high_risk	High_RiskScore	3	-0.950191139627194	-0.819362142475578	0.290532815833751	-0.345787348532291	1.39706712864924
Shedden	NCI_Lung34_U133A	squamoid	CCL2	CCL1	AC1	BC_high	F_C1	Bronchial	DASC	TRU	AC3	C1	high_risk	high_risk	low_risk	low_risk	high_risk	high_risk	Moderate_RiskScore	3	-0.11705562598719	1.85593200923522	0.121957042041211	1.20156833629382	0.543221219022879
Shedden	NCI_Lung35_U133A	bronchioid	CCL2	CCL2	AC1	BC_low	S_C2	Alveolar	Alveolar	TRU	AC3	C1	high_risk	intermediate	low_risk	high_risk	low_risk	high_risk	Moderate_RiskScore	NA	0.320886693371334	0.646185069668254	0.663934567497172	-0.732382805280559	0.224410642110756
Shedden	NCI_Lung36_U133A	magnoid	CCL1	CCL1	AC2	BC_high	F_C1	Bronchial	DASC	nonTRU	AC2	C1	high_risk	low_risk	high_risk	high_risk	low_risk	high_risk	Moderate_RiskScore	2	1.17945267389652	-1.04892716083232	-0.767838052186466	-0.315387757813936	1.23594717859178
Shedden	NCI_Lung37_U133A	squamoid	CCL2	CCL1	AC1	BC_high	F_C1	Bronchial	DASC	TRU	AC3	C1	low_risk	intermediate	low_risk	low_risk	high_risk	high_risk	High_RiskScore	3	-0.550657416243381	1.17628119899336	0.414366434674097	0.651874839284384	0.517026518586109
Shedden	NCI_Lung38_U133A	magnoid	CCL2	CCL1	AC2	BC_low	F_C1	Bronchial	DASC	nonTRU	AC3	C1	high_risk	high_risk	low_risk	high_risk	low_risk	high_risk	High_RiskScore	NA	-4.27738864347468	-1.36888593474204	-1.81038896853466	-1.00380413959118	1.66393777350606
Shedden	NCI_Lung39_U133A	bronchioid	CCL1	CCL2	AC1	BC_low	S_C2	Alveolar	Alveolar	TRU	AC1	C3	low_risk	low_risk	high_risk	low_risk	high_risk	low_risk	Moderate_RiskScore	1	1.40178291609463	-0.811210285992118	-0.938647562984305	-0.278834377375128	-1.00614989865284
Shedden	NCI_Lung40_U133A	squamoid	CCL2	CCL1	AC1	BC_high	F_C1	Bronchial	DASC	nonTRU	AC3	C1	high_risk	high_risk	high_risk	high_risk	low_risk	high_risk	High_RiskScore	3	-0.989591696066918	-0.0684629742652496	-1.34855591781218	-0.297948517953858	1.86502134080422
Shedden	NCI_Lung41_U133A	magnoid	CCL2	CCL1	AC2	BC_high	F_C1	Bronchial	DASC	nonTRU	AC3	C1	high_risk	high_risk	high_risk	high_risk	high_risk	high_risk	High_RiskScore	2	-2.20258727934861	-0.516213284679412	0.609970840068788	0.570888288301634	1.21981327690932
Shedden	NCI_Lung42_U133A	squamoid	CCL2	CCL1	AC1	BC_low	F_C1	Bronchial	DASC	nonTRU	AC1	C1	high_risk	intermediate	low_risk	low_risk	high_risk	high_risk	Moderate_RiskScore	3	0.930462124245281	0.978965626673178	0.894358221903438	0.623393552780202	0.441018891894441
Shedden	NCI_Lung43_U133A	bronchioid	CCL1	CCL2	AC1	BC_high	S_C2	Alveolar	Alveolar	TRU	AC1	C4	low_risk	low_risk	low_risk	high_risk	low_risk	low_risk	Moderate_RiskScore	1	1.27329382996852	0.0428990293126236	0.65303595830656	-0.310913970204448	-0.343677411745022
Shedden	NCI_Lung44_U133A	squamoid	CCL2	CCL2	AC1	BC_high	S_C2	Bronchial	DASC	nonTRU	AC1	C4	high_risk	intermediate	low_risk	low_risk	low_risk	low_risk	Moderate_RiskScore	NA	-0.791919128824285	0.57545138432641	1.69533893206432	-0.00025153398416237	-1.31169389094309
Shedden	NCI_Lung45_U133A	bronchioid	CCL1	CCL2	AC1	BC_low	S_C2	Alveolar	Alveolar	TRU	AC1	C4	low_risk	low_risk	low_risk	low_risk	low_risk	low_risk	Low_RiskScore	1	0.634361826708602	0.660838945933217	0.591042591589441	-0.693391480875347	-1.25959024751588
Shedden	NCI_Lung46_U133A	squamoid	CCL1	CCL2	AC1	BC_high	S_C2	Bronchial	Alveolar	TRU	AC1	C4	low_risk	high_risk	low_risk	high_risk	high_risk	low_risk	Moderate_RiskScore	NA	0.907676637138443	0.724358907943449	1.22952395967307	2.20920239437643	-0.188244476042356
Shedden	NCI_Lung47_U133A	squamoid	CCL2	CCL1	AC1	BC_high	F_C1	Bronchial	DASC	nonTRU	AC3	C1	low_risk	high_risk	high_risk	high_risk	low_risk	high_risk	High_RiskScore	3	-1.91785975675222	0.386843138394008	0.539502397527823	0.387870300030815	1.05233290627946
Shedden	NCI_Lung48_U133A	bronchioid	CCL1	CCL2	AC1	BC_low	S_C2	Alveolar	Alveolar	TRU	AC1	C4	low_risk	intermediate	low_risk	high_risk	low_risk	low_risk	Moderate_RiskScore	1	0.489292618406418	0.481417057448609	0.548911575986688	-0.317754000135963	-1.26471783447348
Shedden	NCI_Lung49_U133A	bronchioid	CCL1	CCL2	AC1	BC_low	S_C2	Bronchial	Alveolar	TRU	AC1	C4	low_risk	intermediate	low_risk	low_risk	low_risk	low_risk	Low_RiskScore	1	0.581507947231357	0.262127078780987	0.764149124803756	-0.166308269495281	-0.693386535936453
Shedden	NCI_Lung50_U133A	squamoid	CCL2	CCL1	AC1	BC_high	F_C1	Bronchial	DASC	nonTRU	AC1	C1	high_risk	intermediate	high_risk	low_risk	high_risk	high_risk	Moderate_RiskScore	3	0.749816892413827	0.476415303780303	0.385516087765703	-0.734076945374068	0.791868926041913
Shedden	NCI_Lung51_U133A	squamoid	CCL2	CCL2	AC1	BC_high	S_C2	Alveolar	DASC	TRU	AC1	C4	low_risk	intermediate	low_risk	high_risk	high_risk	high_risk	Moderate_RiskScore	NA	0.283118754360754	-0.647914771002652	1.83968620680711	-0.136282696615476	-0.805052986662992
Shedden	NCI_Lung52_U133A	bronchioid	CCL1	CCL2	AC1	BC_high	S_C2	Bronchial	Alveolar	TRU	AC1	C4	high_risk	intermediate	low_risk	high_risk	high_risk	low_risk	Low_RiskScore	1	1.15034346928261	0.0583379367875934	-0.150118743762316	1.23198635533521	-0.848962272746247
Shedden	NCI_Lung53_U133A	squamoid	CCL2	CCL2	AC1	BC_high	F_C1	Bronchial	DASC	nonTRU	AC1	C4	low_risk	low_risk	low_risk	low_risk	low_risk	low_risk	Low_RiskScore	NA	0.416536598705389	1.14462031146052	1.22793837890787	1.42355594609643	-0.399511122307255
Shedden	NCI_Lung54_U133A	squamoid	CCL2	CCL1	AC2	BC_low	F_C1	Bronchial	DASC	nonTRU	AC1	C1	low_risk	high_risk	low_risk	low_risk	high_risk	low_risk	Moderate_RiskScore	3	-0.798614827920203	-0.0958442459220759	-0.206255741018294	-0.538999525691976	0.536207281124597
Shedden	NCI_Lung55_U133A	magnoid	CCL2	CCL1	AC2	BC_low	F_C1	Bronchial	DASC	nonTRU	AC2	C1	low_risk	intermediate	low_risk	low_risk	high_risk	high_risk	Moderate_RiskScore	2	-0.135624661770319	0.210633892080356	0.104045801231931	-0.0913736802535318	1.08483260731721
Shedden	NCI_Lung56_U133A	bronchioid	CCL1	CCL2	AC1	BC_low	S_C2	Alveolar	Alveolar	TRU	AC1	C4	low_risk	low_risk	low_risk	low_risk	high_risk	low_risk	Low_RiskScore	1	2.50168266691778	-0.442236592622743	-0.391766989373719	-0.276171645765747	-1.780051805541
Shedden	NCI_Lung57_U133A	bronchioid	CCL1	CCL2	AC1	BC_low	S_C2	Alveolar	Alveolar	TRU	AC1	C4	low_risk	intermediate	low_risk	high_risk	high_risk	low_risk	Moderate_RiskScore	1	1.11635157571492	0.764426150382699	0.0458578962936066	0.987969007774	-1.04938309386176
Shedden	NCI_Lung58_U133A	bronchioid	CCL1	CCL1	AC1	BC_low	F_C1	Alveolar	Alveolar	TRU	AC1	C1	low_risk	intermediate	low_risk	low_risk	high_risk	low_risk	Low_RiskScore	NA	-1.15814482116847	0.623966900839454	0.230860434102819	-0.895934949343953	0.263988794707678
Shedden	NCI_U133A_100L	bronchioid	CCL1	CCL2	AC2	BC_low	S_C2	Alveolar	Alveolar	TRU	AC2	C3	low_risk	low_risk	low_risk	low_risk	low_risk	low_risk	Low_RiskScore	1	1.35271769319228	0.0199335560179533	-0.566116741632986	-0.342057857145885	-1.08166572523408
Shedden	NCI_U133A_101L	bronchioid	CCL1	CCL2	AC1	BC_high	S_C2	Bronchial	Alveolar	TRU	AC1	C4	high_risk	low_risk	high_risk	low_risk	low_risk	low_risk	Low_RiskScore	1	1.00955663840324	-0.953130417326546	0.457005117688967	-0.379622710479959	-0.0702377860313424
Shedden	NCI_U133A_102L	bronchioid	CCL1	CCL2	AC1	BC_low	S_C2	Bronchial	Alveolar	TRU	AC1	C4	low_risk	low_risk	low_risk	low_risk	low_risk	low_risk	Low_RiskScore	1	0.55749429140459	0.775937664318254	0.252561758403011	0.0845412969687432	-0.956955401368744
Shedden	NCI_U133A_103L	bronchioid	CCL1	CCL2	AC1	BC_low	S_C2	Alveolar	Alveolar	TRU	AC3	C4	low_risk	low_risk	low_risk	low_risk	low_risk	low_risk	Low_RiskScore	1	0.431242971106504	0.863730534057864	0.343697686534774	-0.512449801330864	-1.07741271574204
Shedden	NCI_U133A_106L	bronchioid	CCL1	CCL2	AC1	BC_low	S_C2	Alveolar	Alveolar	TRU	AC1	C4	high_risk	intermediate	low_risk	low_risk	high_risk	low_risk	Low_RiskScore	1	1.66898229941401	0.448593947902671	-0.566603972804176	-0.56160316063047	-0.937056120476097
Shedden	NCI_U133A_107L	magnoid	CCL2	CCL1	AC2	BC_high	F_C1	Bronchial	DASC	nonTRU	AC3	C1	low_risk	intermediate	high_risk	high_risk	low_risk	high_risk	High_RiskScore	2	-3.03165000139719	-1.84242751206378	0.567536487088632	-0.367217412861195	0.51063727963788
Shedden	NCI_U133A_10L	bronchioid	CCL1	CCL2	AC2	BC_low	S_C2	Alveolar	Alveolar	TRU	AC2	C3	low_risk	low_risk	high_risk	low_risk	low_risk	low_risk	Moderate_RiskScore	1	1.25935045641672	-0.701720508833309	-1.02964143338369	-0.170889712623119	-1.03291318787757
Shedden	NCI_U133A_11L	magnoid	CCL2	CCL1	AC2	BC_high	F_C1	Bronchial	DASC	nonTRU	AC3	C2	high_risk	high_risk	low_risk	low_risk	high_risk	high_risk	High_RiskScore	2	-2.18507713748067	-0.938506632441304	-1.86109435718065	-0.816559513041684	2.76597156216062
Shedden	NCI_U133A_12L	squamoid	CCL2	CCL1	AC2	BC_high	F_C1	Bronchial	DASC	nonTRU	AC3	C1	high_risk	high_risk	high_risk	high_risk	low_risk	high_risk	Moderate_RiskScore	3	-0.130836207678822	-0.833037401669612	0.318845561412918	1.41428833954092	0.899118837612069
Shedden	NCI_U133A_13L	squamoid	CCL2	CCL1	AC1	BC_high	F_C1	Bronchial	DASC	nonTRU	AC3	C1	high_risk	high_risk	high_risk	high_risk	high_risk	high_risk	High_RiskScore	3	-2.69986381734301	0.0109002557862619	-0.213212910222797	0.047489446968849	1.96458661971556
Shedden	NCI_U133A_14L	squamoid	CCL2	CCL1	AC1	BC_high	F_C1	Bronchial	DASC	nonTRU	AC1	C1	high_risk	high_risk	high_risk	low_risk	low_risk	high_risk	High_RiskScore	3	-0.76278212657913	0.393765147223133	-0.94519635738527	-0.137358059253014	1.346825196527
Shedden	NCI_U133A_15L	squamoid	CCL2	CCL1	AC1	BC_high	F_C1	Bronchial	DASC	nonTRU	AC1	C1	high_risk	high_risk	low_risk	low_risk	low_risk	high_risk	Moderate_RiskScore	3	0.738148726567863	-0.242987360197717	-0.511557617917805	0.138239076425503	1.19714258613995
Shedden	NCI_U133A_16L	magnoid	CCL2	CCL1	AC2	BC_high	F_C1	Bronchial	DASC	nonTRU	AC3	C2	high_risk	high_risk	high_risk	high_risk	high_risk	high_risk	Moderate_RiskScore	2	0.311559632521643	-0.26213567899283	0.128354577916066	-0.0529515673933022	1.15511671128075
Shedden	NCI_U133A_17L	squamoid	CCL2	CCL1	AC2	BC_high	F_C1	Bronchial	DASC	nonTRU	AC3	C1	high_risk	high_risk	high_risk	low_risk	high_risk	high_risk	High_RiskScore	3	-0.0898366568291674	0.251529630523668	0.545288990837346	0.127604212821859	0.973310260332536
Shedden	NCI_U133A_18L	magnoid	CCL2	CCL1	AC2	BC_high	F_C1	Bronchial	DASC	nonTRU	AC3	C1	high_risk	high_risk	high_risk	high_risk	low_risk	high_risk	High_RiskScore	2	-1.77509366960675	-1.27809950057226	-0.687720068053447	1.18399024539638	0.145150324941292
Shedden	NCI_U133A_19L	magnoid	CCL2	CCL1	AC2	BC_high	F_C1	Bronchial	DASC	nonTRU	AC3	C1	low_risk	high_risk	high_risk	high_risk	high_risk	high_risk	High_RiskScore	2	-2.10265379296928	-0.793655980558884	0.398100110339443	0.930873939485853	1.35778481984646
Shedden	NCI_U133A_1L	squamoid	CCL2	CCL1	AC1	BC_high	F_C1	Bronchial	DASC	nonTRU	AC3	C1	high_risk	high_risk	high_risk	high_risk	high_risk	high_risk	High_RiskScore	3	-2.06071563114941	-0.179877691461442	-0.987481657205018	0.936082066380542	1.73647817231412
Shedden	NCI_U133A_20L	magnoid	CCL1	CCL2	AC2	BC_low	S_C2	Alveolar	Alveolar	TRU	AC2	C3	high_risk	low_risk	low_risk	high_risk	high_risk	low_risk	Moderate_RiskScore	NA	0.818301441360481	-0.249379106343599	-0.746826254560071	-0.28248121989697	0.00109023359166378
Shedden	NCI_U133A_21L	squamoid	CCL2	CCL1	AC2	BC_high	F_C1	Bronchial	DASC	TRU	AC3	C1	high_risk	intermediate	high_risk	low_risk	low_risk	high_risk	High_RiskScore	3	-1.05580896109052	0.848730843905967	1.30456045495569	0.538475521761037	-0.444513892398786
Shedden	NCI_U133A_22L	bronchioid	CCL1	CCL2	AC2	BC_low	S_C2	Alveolar	Alveolar	TRU	AC2	C3	low_risk	low_risk	low_risk	low_risk	high_risk	low_risk	Low_RiskScore	1	1.29884789529868	-0.72267060776253	-0.183821552989223	0.130581686250507	-1.34350635913702
Shedden	NCI_U133A_23L	squamoid	CCL2	CCL1	AC2	BC_high	F_C1	Bronchial	DASC	nonTRU	AC3	C1	low_risk	high_risk	high_risk	low_risk	low_risk	high_risk	High_RiskScore	3	-4.80559946455865	-0.576648089542458	-1.60353407678542	-0.648883048238152	1.32336878146629
Shedden	NCI_U133A_24L	magnoid	CCL1	CCL2	AC2	BC_low	S_C2	Alveolar	Alveolar	TRU	AC2	C3	low_risk	low_risk	low_risk	low_risk	high_risk	low_risk	Moderate_RiskScore	NA	1.51506756601204	-1.24803471615076	-0.345835718439643	-0.497615543766813	-0.619763767592745
Shedden	NCI_U133A_25L	bronchioid	CCL1	CCL2	AC2	BC_low	S_C2	Alveolar	Alveolar	TRU	AC2	C3	high_risk	intermediate	high_risk	high_risk	low_risk	low_risk	Low_RiskScore	1	0.555979217501975	0.484150372200409	0.378595631946469	0.248738134632754	-1.22356059495227
Shedden	NCI_U133A_26L	magnoid	CCL2	CCL1	AC2	BC_high	F_C1	Bronchial	DASC	nonTRU	AC2	C1	high_risk	high_risk	high_risk	high_risk	low_risk	high_risk	Moderate_RiskScore	2	0.0731443996378303	-0.703430583586392	-0.0412691947563275	-0.509340090302849	1.24662101891465
Shedden	NCI_U133A_27L	bronchioid	CCL1	CCL2	AC1	BC_low	S_C2	Bronchial	Alveolar	TRU	AC1	C4	high_risk	low_risk	low_risk	high_risk	high_risk	low_risk	Low_RiskScore	1	1.3893804597103	0.490828606593379	0.234328763422964	0.227261180241656	-0.779665913711836
Shedden	NCI_U133A_28L	squamoid	CCL2	CCL2	AC1	BC_high	F_C1	Bronchial	DASC	TRU	AC3	C1	high_risk	intermediate	low_risk	low_risk	low_risk	high_risk	High_RiskScore	3	-0.365244759235259	1.95170700498662	1.25058391160165	0.0485058889913992	-0.0306003782955839
Shedden	NCI_U133A_29L	squamoid	CCL2	CCL1	AC1	BC_high	F_C1	Bronchial	DASC	nonTRU	AC3	C1	high_risk	intermediate	high_risk	low_risk	high_risk	high_risk	High_RiskScore	3	-2.98695783864389	0.938981490586372	-0.638999761193358	0.27005704638788	0.219885660368541
Shedden	NCI_U133A_2L	squamoid	CCL2	CCL1	AC2	BC_low	F_C1	Bronchial	DASC	nonTRU	AC3	C1	high_risk	high_risk	low_risk	low_risk	low_risk	high_risk	Moderate_RiskScore	3	-1.30901610284541	0.826839959579149	1.07110272285043	-0.593026282077081	0.728545237994044
Shedden	NCI_U133A_30L	bronchioid	CCL1	CCL2	AC2	BC_high	S_C2	Alveolar	Alveolar	TRU	AC2	C3	low_risk	low_risk	high_risk	low_risk	low_risk	low_risk	Low_RiskScore	NA	1.5880209636385	0.176861094950853	-0.249333799755659	-0.539683852872982	-1.19718756051153
Shedden	NCI_U133A_31L	magnoid	CCL2	CCL1	AC2	BC_high	F_C1	Bronchial	DASC	nonTRU	AC1	C1	high_risk	intermediate	high_risk	high_risk	low_risk	high_risk	High_RiskScore	2	-2.09047925076468	-1.59375721978773	-0.364175690054972	-0.317598962004158	0.610133594464818
Shedden	NCI_U133A_32L	squamoid	CCL2	CCL1	AC1	BC_high	F_C1	Bronchial	DASC	nonTRU	AC1	C1	high_risk	intermediate	high_risk	high_risk	high_risk	high_risk	High_RiskScore	3	0.192143043644041	0.451784322894559	1.44389647735127	1.31124364277502	0.250155354803883
Shedden	NCI_U133A_33L	magnoid	CCL2	CCL1	AC1	BC_high	F_C1	Bronchial	DASC	nonTRU	AC3	C1	low_risk	intermediate	high_risk	high_risk	high_risk	high_risk	High_RiskScore	2	-1.10163309170254	-0.802650939494802	-1.05819995503811	-0.334196913978151	1.11669124803301
Shedden	NCI_U133A_34L	magnoid	CCL2	CCL1	AC2	BC_high	F_C1	Bronchial	DASC	nonTRU	AC2	C2	high_risk	high_risk	low_risk	high_risk	low_risk	high_risk	Moderate_RiskScore	2	-2.09767859023387	-1.42905120032875	1.34819036216586	-0.532968108604574	0.950291226202466
Shedden	NCI_U133A_35L	magnoid	CCL2	CCL1	AC2	BC_high	F_C1	Bronchial	DASC	nonTRU	AC2	C1	high_risk	high_risk	high_risk	low_risk	high_risk	high_risk	High_RiskScore	2	-0.280734619200145	-0.209382551110716	0.679610933880083	0.478050721987836	0.04065401168346
Shedden	NCI_U133A_37L_Rep	magnoid	CCL2	CCL1	AC2	BC_high	F_C1	Bronchial	DASC	nonTRU	AC3	C1	high_risk	intermediate	high_risk	low_risk	low_risk	high_risk	High_RiskScore	2	-1.60492745697486	-0.617093165576232	-0.631110851396405	1.00973030405018	1.45507735568146
Shedden	NCI_U133A_38L	bronchioid	CCL1	CCL2	AC1	BC_low	S_C2	Bronchial	Alveolar	TRU	AC1	C4	high_risk	low_risk	low_risk	low_risk	low_risk	low_risk	Moderate_RiskScore	1	0.833124848957611	0.736886349303684	0.70049620425298	0.199601782168074	-0.596918157480445
Shedden	NCI_U133A_39L	bronchioid	CCL1	CCL2	AC2	BC_high	S_C2	Alveolar	Alveolar	TRU	AC2	C3	low_risk	low_risk	low_risk	low_risk	high_risk	low_risk	Moderate_RiskScore	NA	1.63362983069238	-0.285821012216907	-0.326141352222789	-0.523723942433049	-0.929828439226707
Shedden	NCI_U133A_3L	bronchioid	CCL1	CCL2	AC1	BC_high	S_C2	Alveolar	Alveolar	TRU	AC3	C4	low_risk	intermediate	low_risk	low_risk	low_risk	low_risk	Moderate_RiskScore	1	0.831030504739669	1.50368095666898	0.896540365439578	-0.454605954689039	-0.960406585767169
Shedden	NCI_U133A_40L	bronchioid	CCL1	CCL2	AC1	BC_low	S_C2	Alveolar	Alveolar	TRU	AC1	C4	low_risk	intermediate	low_risk	high_risk	low_risk	low_risk	Low_RiskScore	1	1.03518203197126	-0.431201773970897	-0.663660374016639	-0.0906242093361849	-0.999555924813571
Shedden	NCI_U133A_41L	bronchioid	CCL1	CCL2	AC1	BC_high	S_C2	Alveolar	Alveolar	TRU	AC1	C4	low_risk	low_risk	low_risk	low_risk	high_risk	low_risk	Low_RiskScore	1	0.767119648896678	0.548698667964502	0.339569135827941	-0.58501578657709	-0.638839299948155
Shedden	NCI_U133A_42L	magnoid	CCL1	CCL2	AC2	BC_low	F_C1	Alveolar	Alveolar	TRU	AC2	C3	high_risk	low_risk	high_risk	low_risk	low_risk	low_risk	Low_RiskScore	NA	1.32546131986497	-1.65010435440108	-1.8297224937625	-0.356829136409082	-0.781655148663625
Shedden	NCI_U133A_43L	squamoid	CCL2	CCL1	AC1	BC_high	F_C1	Bronchial	DASC	nonTRU	AC2	C1	high_risk	high_risk	high_risk	high_risk	high_risk	high_risk	High_RiskScore	3	-0.850867830928694	0.108301425941177	0.18113584476732	0.180794175607653	1.51019703939405
Shedden	NCI_U133A_44L	bronchioid	CCL1	CCL2	AC1	BC_low	S_C2	Alveolar	Alveolar	TRU	AC1	C4	low_risk	intermediate	low_risk	low_risk	low_risk	low_risk	Low_RiskScore	1	1.26737863824833	0.398879845511395	0.136291950974244	-0.234958217640709	-1.05507481152663
Shedden	NCI_U133A_45L	bronchioid	CCL1	CCL2	AC1	BC_low	S_C2	Alveolar	Alveolar	TRU	AC1	C3	low_risk	low_risk	low_risk	high_risk	high_risk	low_risk	Low_RiskScore	1	1.86117183903653	0.264261065656704	-0.46796525729338	-0.627228810403839	-1.18414711466513
Shedden	NCI_U133A_46L	bronchioid	CCL1	CCL2	AC1	BC_low	S_C2	Alveolar	Alveolar	TRU	AC1	C4	low_risk	intermediate	low_risk	high_risk	low_risk	low_risk	Low_RiskScore	1	1.96655065262346	-0.718224875212473	-0.224004303660494	-0.566368282616076	-1.2255591596545
Shedden	NCI_U133A_47L	magnoid	CCL2	CCL1	AC2	BC_low	F_C1	Bronchial	DASC	nonTRU	AC3	C2	high_risk	high_risk	low_risk	low_risk	low_risk	high_risk	Moderate_RiskScore	2	-2.31360858085912	0.423075770973742	0.324382587865591	-0.662056667841655	1.65802515431741
Shedden	NCI_U133A_48L	bronchioid	CCL1	CCL2	AC1	BC_low	S_C2	Alveolar	Alveolar	TRU	AC1	C4	low_risk	low_risk	low_risk	low_risk	low_risk	low_risk	Low_RiskScore	1	0.924239128363232	-1.19705114313263	-1.00595812798215	-0.102375929327453	-0.783593717574598
Shedden	NCI_U133A_49L	bronchioid	CCL1	CCL2	AC1	BC_high	S_C2	Alveolar	Alveolar	TRU	AC1	C4	low_risk	low_risk	low_risk	low_risk	high_risk	low_risk	Low_RiskScore	1	1.20636080891598	1.31112142929888	0.926782691581332	0.184775671818134	-0.799562680211669
Shedden	NCI_U133A_4L	bronchioid	CCL1	CCL2	AC1	BC_low	S_C2	Alveolar	Alveolar	TRU	AC1	C4	high_risk	low_risk	low_risk	low_risk	high_risk	low_risk	Low_RiskScore	1	1.55535111383972	0.592375218070472	-0.592844840774197	0.0177267546249186	-0.785244527774611
Shedden	NCI_U133A_50L	bronchioid	CCL1	CCL2	AC1	BC_high	S_C2	Alveolar	Alveolar	TRU	AC1	C4	low_risk	intermediate	low_risk	low_risk	high_risk	low_risk	Moderate_RiskScore	1	0.75797105727875	1.67720228733964	0.509920417761212	0.615948620673432	-0.605769719339096
Shedden	NCI_U133A_51L	bronchioid	CCL1	CCL2	AC2	BC_low	S_C2	Alveolar	Alveolar	TRU	AC1	C3	low_risk	intermediate	low_risk	low_risk	low_risk	low_risk	Moderate_RiskScore	1	0.877481799256931	0.409905876014225	-0.466818796691652	-0.121125713442131	-0.684501367513972
Shedden	NCI_U133A_52L	magnoid	CCL2	CCL2	AC2	BC_high	F_C1	Alveolar	DASC	TRU	AC2	C3	low_risk	low_risk	low_risk	high_risk	low_risk	low_risk	Low_RiskScore	NA	0.823590630981665	-0.53619592426608	0.525898705632928	-0.393886183546896	-1.00638035916371
Shedden	NCI_U133A_53L	squamoid	CCL2	CCL1	AC1	BC_high	F_C1	Bronchial	DASC	nonTRU	AC3	C1	high_risk	high_risk	high_risk	high_risk	high_risk	high_risk	High_RiskScore	3	-0.733941932565098	0.182644985438554	0.111910466943423	-0.425290197289819	1.04709253431196
Shedden	NCI_U133A_54L	bronchioid	CCL1	CCL2	AC1	BC_low	S_C2	Alveolar	Alveolar	TRU	AC1	C4	low_risk	high_risk	high_risk	high_risk	low_risk	low_risk	Low_RiskScore	1	1.25558632869617	-0.331713350893912	-2.68028987012262	-0.555851134692301	-1.32145218640368
Shedden	NCI_U133A_55L	magnoid	CCL2	CCL1	AC2	BC_high	F_C1	Bronchial	DASC	nonTRU	AC2	C2	high_risk	high_risk	low_risk	high_risk	high_risk	high_risk	Moderate_RiskScore	2	-0.397611897481069	-0.0665529789631309	0.262473587824967	-0.460777731425179	1.40207773824252
Shedden	NCI_U133A_56L	bronchioid	CCL1	CCL2	AC1	BC_high	S_C2	Alveolar	Alveolar	TRU	AC1	C4	low_risk	low_risk	low_risk	low_risk	low_risk	low_risk	Low_RiskScore	1	0.582071774465696	1.06162265727522	0.593979358931732	-0.541346252204095	-0.683693022745862
Shedden	NCI_U133A_57L	magnoid	CCL2	CCL1	AC2	BC_high	F_C1	Bronchial	DASC	nonTRU	AC3	C2	high_risk	high_risk	high_risk	low_risk	high_risk	high_risk	High_RiskScore	2	-1.73165037010881	-1.3832528822895	-0.328010721517861	-0.524659638532753	2.29008322600213
Shedden	NCI_U133A_58L	magnoid	CCL2	CCL1	AC2	BC_high	F_C1	Bronchial	DASC	nonTRU	AC3	C3	high_risk	intermediate	low_risk	high_risk	high_risk	high_risk	High_RiskScore	2	-0.287705011183478	-0.0153170054577965	-0.0391827054574133	-0.53717118135597	0.34365060939671
Shedden	NCI_U133A_59L	squamoid	CCL2	CCL1	AC1	BC_high	F_C1	Bronchial	DASC	nonTRU	AC3	C1	high_risk	high_risk	low_risk	high_risk	high_risk	high_risk	High_RiskScore	3	-2.68256587707194	1.51419708152233	0.162733060415842	0.497791023545169	1.13921324845289
Shedden	NCI_U133A_5L	magnoid	CCL2	CCL1	AC2	BC_high	F_C1	Bronchial	DASC	nonTRU	AC3	C1	high_risk	low_risk	high_risk	high_risk	high_risk	high_risk	Moderate_RiskScore	2	0.602852987812604	0.323606231245239	0.255174382387288	1.14895266446436	1.14433009286201
Shedden	NCI_U133A_60L	squamoid	CCL2	CCL1	AC1	BC_high	F_C1	Bronchial	DASC	nonTRU	AC3	C1	high_risk	low_risk	low_risk	low_risk	low_risk	low_risk	Moderate_RiskScore	3	-2.47908094249366	-0.504389836373187	0.46358305807165	-0.504175220676455	0.435486893434267
Shedden	NCI_U133A_61L	bronchioid	CCL1	CCL2	AC1	BC_high	S_C2	Alveolar	Alveolar	TRU	AC1	C4	high_risk	low_risk	low_risk	high_risk	high_risk	low_risk	Moderate_RiskScore	1	0.683456204876533	0.8195625445105	-0.0258824412864095	0.0561892547029079	-1.00085957645706
Shedden	NCI_U133A_62L	bronchioid	CCL1	CCL2	AC1	BC_low	S_C2	Alveolar	Alveolar	TRU	AC1	C4	low_risk	low_risk	low_risk	low_risk	low_risk	low_risk	Moderate_RiskScore	1	0.767360344081286	2.05961381363308	-0.0339853233553189	-0.572143827633529	-0.504145929507219
Shedden	NCI_U133A_63L	bronchioid	CCL1	CCL2	AC1	BC_high	S_C2	Bronchial	Alveolar	TRU	AC1	C4	high_risk	low_risk	low_risk	high_risk	low_risk	low_risk	Moderate_RiskScore	1	0.572205128040356	0.614312733241002	0.239246589607123	2.45778427606723	-0.597929489627301
Shedden	NCI_U133A_64L	bronchioid	CCL2	CCL2	AC1	BC_low	S_C2	Alveolar	DASC	TRU	AC1	C4	high_risk	intermediate	low_risk	low_risk	low_risk	low_risk	Low_RiskScore	1	0.530219524752903	0.45160840160729	0.130685722036569	-0.216463524126585	-0.597091809979523
Shedden	NCI_U133A_65L	bronchioid	CCL1	CCL2	AC1	BC_low	S_C2	Alveolar	Alveolar	TRU	AC1	C4	high_risk	low_risk	low_risk	low_risk	high_risk	low_risk	Low_RiskScore	1	1.19975989905551	-0.153681862837751	-0.649760343124208	-0.649831552917257	-0.520903418432211
Shedden	NCI_U133A_66L	magnoid	CCL2	CCL1	AC2	BC_high	F_C1	Bronchial	DASC	nonTRU	AC2	C2	low_risk	high_risk	high_risk	high_risk	low_risk	high_risk	High_RiskScore	2	-0.243910788045257	-0.556109342879022	1.08419145633689	-0.493294106304129	1.23885502562409
Shedden	NCI_U133A_67L	squamoid	CCL2	CCL1	AC1	BC_high	F_C1	Bronchial	DASC	nonTRU	AC1	C1	high_risk	high_risk	high_risk	low_risk	low_risk	high_risk	High_RiskScore	3	-1.5689072333773	-1.2973370734328	-0.206392988180993	-0.0296278755993177	1.20830153704399
Shedden	NCI_U133A_68L	bronchioid	CCL2	CCL2	AC1	BC_high	S_C2	Bronchial	Alveolar	TRU	AC1	C4	low_risk	intermediate	low_risk	high_risk	low_risk	low_risk	Moderate_RiskScore	NA	-0.172060109112373	-0.860986229447622	0.693663594936414	0.03889818123447	0.218408150308872
Shedden	NCI_U133A_69L	magnoid	CCL2	CCL1	AC2	BC_high	F_C1	Alveolar	DASC	nonTRU	AC2	C2	low_risk	intermediate	low_risk	high_risk	high_risk	high_risk	Low_RiskScore	2	0.87412283658342	-1.13594038478735	-0.606345869753306	-0.412673586124665	0.393424651263078
Shedden	NCI_U133A_6L	bronchioid	CCL1	CCL2	AC1	BC_high	S_C2	Alveolar	Alveolar	TRU	AC1	C4	low_risk	low_risk	low_risk	low_risk	high_risk	low_risk	Low_RiskScore	1	1.42731834067871	1.04939109247799	0.320615309576953	-0.446273087782435	-0.939967135077367
Shedden	NCI_U133A_70L	magnoid	CCL2	CCL1	AC2	BC_high	F_C1	Bronchial	DASC	nonTRU	AC2	C2	high_risk	high_risk	high_risk	high_risk	low_risk	high_risk	Moderate_RiskScore	2	0.44666952145286	-0.0450480220234918	0.904215079426833	-0.400554256619583	0.0490838641266016
Shedden	NCI_U133A_71L	bronchioid	CCL1	CCL2	AC1	BC_low	S_C2	Alveolar	Alveolar	TRU	AC1	C4	low_risk	low_risk	low_risk	high_risk	low_risk	low_risk	Low_RiskScore	1	1.41363031546325	-0.880899852918552	-0.480488563149522	-0.595110970288557	-0.35675500347336
Shedden	NCI_U133A_72L	squamoid	CCL2	CCL1	AC1	BC_high	F_C1	Bronchial	DASC	nonTRU	AC3	C1	high_risk	high_risk	low_risk	low_risk	high_risk	high_risk	High_RiskScore	3	-4.78573089152833	0.114667841729182	0.118207259446481	0.450389929651108	1.78936006561588
Shedden	NCI_U133A_73L	magnoid	CCL2	CCL1	AC2	BC_high	F_C1	Alveolar	DASC	nonTRU	AC2	C1	low_risk	high_risk	low_risk	low_risk	high_risk	high_risk	High_RiskScore	2	-0.565930497103013	0.297397981231893	0.828264039608603	0.779150072377572	0.141156800743505
Shedden	NCI_U133A_74L	magnoid	CCL2	CCL1	AC2	BC_high	F_C1	Bronchial	DASC	nonTRU	AC3	C1	high_risk	high_risk	low_risk	low_risk	low_risk	high_risk	High_RiskScore	2	-1.41151893199619	0.77614236574976	0.319671461401519	0.447346318841089	1.33331105122801
Shedden	NCI_U133A_75L	bronchioid	CCL1	CCL2	AC1	BC_low	S_C2	Alveolar	Alveolar	TRU	AC1	C4	low_risk	low_risk	high_risk	low_risk	low_risk	low_risk	Low_RiskScore	1	2.037815990214	-0.226046644381325	-1.52418169568589	-0.808653682863297	-1.00648482784172
Shedden	NCI_U133A_76L	bronchioid	CCL1	CCL2	AC1	BC_low	S_C2	Alveolar	Alveolar	TRU	AC1	C4	high_risk	intermediate	low_risk	low_risk	low_risk	low_risk	Low_RiskScore	1	0.806771434303911	-0.0829302711572974	-0.69325469749239	-0.560507761793521	-0.934729717196613
Shedden	NCI_U133A_77L	bronchioid	CCL1	CCL2	AC1	BC_low	S_C2	Alveolar	Alveolar	TRU	AC1	C4	low_risk	low_risk	low_risk	low_risk	high_risk	low_risk	Low_RiskScore	1	1.02703176592836	1.64260338718444	-0.252323374097197	-0.438218019462371	-0.694484051179054
Shedden	NCI_U133A_78L	bronchioid	CCL1	CCL2	AC1	BC_low	S_C2	Alveolar	Alveolar	TRU	AC3	C4	low_risk	low_risk	low_risk	low_risk	high_risk	low_risk	Low_RiskScore	1	-0.41262138485792	1.46528693078084	0.316019977326973	-0.834013606608164	-1.39602627667327
Shedden	NCI_U133A_79L	bronchioid	CCL1	CCL2	AC2	BC_high	S_C2	Alveolar	Alveolar	TRU	AC2	C3	low_risk	high_risk	high_risk	low_risk	low_risk	low_risk	Moderate_RiskScore	NA	0.892618818158494	-0.0200940381045858	0.666996690876853	1.08802065234019	-0.490313605008116
Shedden	NCI_U133A_7L	bronchioid	CCL1	CCL2	AC1	BC_high	S_C2	Alveolar	Alveolar	TRU	AC1	C4	low_risk	low_risk	low_risk	high_risk	low_risk	low_risk	Low_RiskScore	1	0.781300655562717	0.434733877801406	0.287148640841026	0.00811418769943215	-1.20680023852294
Shedden	NCI_U133A_80L	squamoid	CCL2	CCL1	AC2	BC_high	F_C1	Bronchial	DASC	nonTRU	AC3	C1	high_risk	high_risk	high_risk	high_risk	high_risk	high_risk	High_RiskScore	3	-1.0223285856885	0.333197184485377	-0.490804664706579	0.109152281383872	0.846439433931824
Shedden	NCI_U133A_81L	bronchioid	CCL1	CCL2	AC1	BC_low	S_C2	Alveolar	Alveolar	TRU	AC1	C4	low_risk	intermediate	low_risk	low_risk	low_risk	low_risk	Low_RiskScore	1	1.87368093771104	-1.00728610861063	-0.710362650339447	-0.636492584875628	-1.35237144566086
Shedden	NCI_U133A_82L	magnoid	CCL2	CCL1	AC2	BC_low	F_C1	Alveolar	Alveolar	nonTRU	AC2	C3	high_risk	high_risk	high_risk	high_risk	high_risk	high_risk	Moderate_RiskScore	NA	0.669565462051876	-0.231312531859932	-0.136608993444812	-0.260860493665896	1.95311832700425
Shedden	NCI_U133A_83L	squamoid	CCL2	CCL1	AC1	BC_high	F_C1	Bronchial	DASC	nonTRU	AC3	C1	high_risk	intermediate	high_risk	high_risk	high_risk	high_risk	Moderate_RiskScore	3	-0.676318012125027	-1.01501727727092	0.300909414890883	0.236799067435477	0.706102534765424
Shedden	NCI_U133A_84L	magnoid	CCL2	CCL1	AC1	BC_high	F_C1	Bronchial	DASC	nonTRU	AC1	C1	low_risk	high_risk	high_risk	high_risk	high_risk	high_risk	Low_RiskScore	2	-0.126178980263593	-0.664511913720122	-0.0514329320060953	0.0748502165897582	0.723261367735883
Shedden	NCI_U133A_85L	bronchioid	CCL1	CCL2	AC1	BC_high	S_C2	Alveolar	Alveolar	TRU	AC1	C4	low_risk	low_risk	low_risk	high_risk	high_risk	low_risk	High_RiskScore	1	0.895836394224039	1.07594076390986	0.625085865266607	-0.594566077220488	-1.19954681884896
Shedden	NCI_U133A_86L	squamoid	CCL2	CCL1	AC2	BC_high	F_C1	Bronchial	DASC	nonTRU	AC3	C3	low_risk	intermediate	low_risk	high_risk	high_risk	low_risk	Moderate_RiskScore	3	0.378301531338242	0.240319440752602	1.46094447564106	-0.507768416683321	-0.592980232329557
Shedden	NCI_U133A_87L	bronchioid	CCL1	CCL2	AC1	BC_high	S_C2	Alveolar	Alveolar	TRU	AC1	C4	low_risk	low_risk	low_risk	low_risk	high_risk	low_risk	Low_RiskScore	1	0.766913891449963	0.964626974541664	1.26288812625216	-0.47237078368628	-1.01177723434211
Shedden	NCI_U133A_88L	bronchioid	CCL1	CCL2	AC1	BC_low	S_C2	Alveolar	Alveolar	TRU	AC1	C4	low_risk	low_risk	low_risk	low_risk	low_risk	low_risk	Low_RiskScore	1	0.847584109884343	1.28382632465402	0.149914170629302	-0.495965701719472	-0.572871592893737
Shedden	NCI_U133A_89L	bronchioid	CCL1	CCL2	AC1	BC_low	S_C2	Bronchial	Alveolar	TRU	AC1	C4	high_risk	intermediate	high_risk	high_risk	low_risk	low_risk	Low_RiskScore	1	1.2068683436457	0.20712195597532	-0.302465146607063	-0.321226573485269	-1.02775148785756
Shedden	NCI_U133A_8L	bronchioid	CCL1	CCL2	AC1	BC_low	S_C2	Alveolar	Alveolar	TRU	AC1	C4	high_risk	low_risk	low_risk	low_risk	low_risk	low_risk	Low_RiskScore	1	1.48854870736978	0.128506303097687	-0.704253491641415	0.0923648806608221	-1.26469556377726
Shedden	NCI_U133A_90L	squamoid	CCL2	CCL1	AC1	BC_high	F_C1	Bronchial	DASC	nonTRU	AC3	C1	high_risk	high_risk	high_risk	low_risk	low_risk	high_risk	High_RiskScore	3	-2.81262474244072	0.909676858233131	-0.298085660597849	3.12691164103805	1.73327794909865
Shedden	NCI_U133A_91L	bronchioid	CCL1	CCL2	AC1	BC_high	S_C2	Alveolar	Alveolar	TRU	AC1	C4	high_risk	intermediate	low_risk	low_risk	low_risk	low_risk	Low_RiskScore	1	0.0497872891832337	-0.325858227586159	0.135743601752206	0.59215330520251	-0.880243157376696
Shedden	NCI_U133A_92L	squamoid	CCL2	CCL1	AC1	BC_high	F_C1	Bronchial	DASC	nonTRU	AC1	C1	high_risk	high_risk	high_risk	high_risk	low_risk	high_risk	Moderate_RiskScore	3	-0.693510609340849	-0.0343311455753579	1.3336337198212	1.72445990792717	1.03293822730974
Shedden	NCI_U133A_93L	bronchioid	CCL1	CCL2	AC1	BC_high	S_C2	Alveolar	Alveolar	TRU	AC1	C4	high_risk	low_risk	high_risk	high_risk	low_risk	low_risk	High_RiskScore	1	-0.0854105968703889	-0.906652857483793	0.126647256981424	-0.0862181011525389	-1.24347867362216
Shedden	NCI_U133A_94L_Rep	bronchioid	CCL2	CCL2	AC1	BC_high	S_C2	Alveolar	Alveolar	TRU	AC1	C4	low_risk	intermediate	low_risk	low_risk	low_risk	low_risk	Low_RiskScore	1	0.71055079277648	0.49614986698047	0.465847787736149	-0.333607856454069	-0.171755303744716
Shedden	NCI_U133A_95L	magnoid	CCL2	CCL1	AC2	BC_high	F_C1	Bronchial	DASC	nonTRU	AC1	C1	low_risk	high_risk	high_risk	high_risk	low_risk	high_risk	Low_RiskScore	2	0.459010119475191	-1.83163736100119	-0.493025465712209	-0.0797774056128467	0.185642171137687
Shedden	NCI_U133A_96L	magnoid	CCL1	CCL1	AC2	BC_low	F_C1	Alveolar	Alveolar	TRU	AC2	C2	low_risk	low_risk	low_risk	high_risk	low_risk	high_risk	Low_RiskScore	NA	1.05810453718064	-1.63255482209753	-0.640282962898484	-0.206556633806936	-0.111721925759183
Shedden	NCI_U133A_97L	bronchioid	CCL1	CCL2	AC1	BC_low	S_C2	Alveolar	Alveolar	TRU	AC1	C4	low_risk	intermediate	low_risk	low_risk	low_risk	low_risk	Moderate_RiskScore	1	0.940893128614928	0.965841439672674	0.21757469445407	-0.492251842364635	-1.002444253378
Shedden	NCI_U133A_98L	bronchioid	CCL1	CCL2	AC1	BC_low	S_C2	Alveolar	Alveolar	TRU	AC1	C4	high_risk	high_risk	low_risk	low_risk	low_risk	low_risk	Low_RiskScore	1	0.445883358770562	0.123527182516984	-0.164367742462299	-0.567045314396428	-0.059423755369651
Shedden	NCI_U133A_99L	squamoid	CCL2	CCL1	AC1	BC_high	F_C1	Bronchial	DASC	nonTRU	AC3	C1	high_risk	high_risk	high_risk	high_risk	low_risk	high_risk	High_RiskScore	3	-2.82610912190456	-0.768939897167397	0.587114402819705	4.67749911331391	0.25237441483715
Shedden	NCI_U133A_9L	bronchioid	CCL1	CCL2	AC1	BC_low	S_C2	Alveolar	Alveolar	TRU	AC2	C4	low_risk	intermediate	low_risk	low_risk	high_risk	low_risk	Low_RiskScore	1	1.29888008032845	0.52988832080305	0.632275116057594	-0.55477908024601	-0.195074052162157
GSE3141	GSM70127	bronchioid	CCL1	CCL2	AC2	BC_low	F_C1	Alveolar	DASC	nonTRU	AC1	C4	high_risk	low_risk	low_risk	low_risk	low_risk	high_risk	High_RiskScore	NA	-0.157630223027584	0.669588483545013	-0.55574549733729	-0.319199628575928	-0.350994978453967
GSE3141	GSM70129	magnoid	CCL2	CCL1	AC2	BC_high	F_C1	Bronchial	DASC	nonTRU	AC3	C1	low_risk	high_risk	high_risk	high_risk	high_risk	high_risk	High_RiskScore	2	-3.55619894717215	-1.70532754127121	-0.00295384211004905	4.2484985824149	0.930163447759798
GSE3141	GSM70130	bronchioid	CCL1	CCL2	AC2	BC_low	S_C2	Alveolar	Alveolar	TRU	AC1	C4	low_risk	low_risk	low_risk	low_risk	low_risk	low_risk	Low_RiskScore	1	-0.284024815349341	-0.251915657465531	0.0111698180155742	0.0308027390974421	-0.992882799894966
GSE3141	GSM70131	squamoid	CCL2	CCL2	AC1	BC_high	F_C1	Alveolar	DASC	nonTRU	AC3	C1	high_risk	intermediate	high_risk	low_risk	low_risk	high_risk	High_RiskScore	3	-0.254037906080029	0.41356180940987	0.351864420444296	0.37906235778192	0.191626976533934
GSE3141	GSM70136	bronchioid	CCL1	CCL2	AC1	BC_low	S_C2	Alveolar	Alveolar	TRU	AC1	C4	low_risk	low_risk	low_risk	low_risk	high_risk	low_risk	Low_RiskScore	1	0.92601865454988	0.485019911932424	0.266437142526613	-0.747493676330406	-0.993719182164005
GSE3141	GSM70138	magnoid	CCL2	Unclassified	AC2	BC_low	F_C1	Alveolar	DASC	TRU	AC2	C2	low_risk	intermediate	low_risk	high_risk	low_risk	high_risk	Moderate_RiskScore	NA	0.443967711397242	-0.344931364923688	0.188516373106569	-0.996781573497425	0.340713629711957
GSE3141	GSM70140	magnoid	CCL2	CCL1	AC1	BC_low	F_C1	Alveolar	DASC	nonTRU	AC3	C1	high_risk	high_risk	high_risk	low_risk	low_risk	high_risk	Moderate_RiskScore	NA	-1.09919500948953	-0.355708909333595	-1.03910103785901	-0.637785138363946	0.74347253942586
GSE3141	GSM70144	magnoid	CCL2	CCL1	AC2	BC_low	F_C1	Alveolar	DASC	TRU	AC1	C3	high_risk	low_risk	low_risk	low_risk	high_risk	low_risk	Moderate_RiskScore	NA	0.242079120982148	-0.384767669121543	0.412940536388954	0.515791355422775	0.114797030680598
GSE3141	GSM70145	squamoid	CCL2	CCL2	AC2	BC_high	F_C1	Alveolar	DASC	nonTRU	AC1	C4	low_risk	low_risk	low_risk	high_risk	low_risk	low_risk	Moderate_RiskScore	NA	-0.528809024439686	-1.29653083890433	1.48777835821713	-0.10188360630538	-0.703743098034308
GSE3141	GSM70148	bronchioid	CCL1	CCL2	AC1	BC_low	F_C1	Alveolar	Alveolar	TRU	AC1	C4	high_risk	intermediate	low_risk	low_risk	low_risk	low_risk	Low_RiskScore	1	0.48823864697786	0.493339515505156	-0.104222149513376	-0.135543421185439	0.187919579828598
GSE3141	GSM70150	bronchioid	CCL1	CCL2	AC1	BC_low	S_C2	Alveolar	Alveolar	TRU	AC1	C4	low_risk	intermediate	low_risk	low_risk	low_risk	low_risk	Low_RiskScore	1	1.31944785756872	0.509305129239838	0.328403077138159	-0.677150992158081	-0.946819094423483
GSE3141	GSM70151	bronchioid	CCL1	CCL2	AC2	BC_low	S_C2	Alveolar	Alveolar	TRU	AC1	C4	low_risk	intermediate	low_risk	high_risk	low_risk	low_risk	Moderate_RiskScore	1	0.1773741838253	0.229168597670965	-0.367739652992058	-0.0697598816565806	-0.881921382006435
GSE3141	GSM70153	magnoid	CCL2	CCL1	AC2	BC_low	F_C1	Bronchial	DASC	nonTRU	AC1	C1	low_risk	high_risk	high_risk	high_risk	low_risk	high_risk	Moderate_RiskScore	NA	-0.413769863230296	-1.42950591305918	-0.170341383994745	-0.249484469578274	0.909771158044079
GSE3141	GSM70154	bronchioid	CCL2	CCL2	AC2	BC_low	F_C1	Alveolar	DASC	TRU	AC2	C2	low_risk	low_risk	low_risk	low_risk	high_risk	high_risk	Low_RiskScore	NA	-0.41760460981981	0.648004673114084	0.836408334020234	-0.882873849048181	0.387323062640295
GSE3141	GSM70155	squamoid	CCL2	CCL1	AC1	BC_low	F_C1	Alveolar	DASC	nonTRU	AC3	C1	high_risk	low_risk	low_risk	low_risk	low_risk	high_risk	High_RiskScore	3	-1.22065113125844	0.638579229181579	-0.0862495685273616	0.144519365138709	-0.21263177042625
GSE3141	GSM70156	squamoid	CCL2	CCL1	AC1	BC_high	F_C1	Alveolar	DASC	nonTRU	AC1	C4	low_risk	low_risk	high_risk	high_risk	high_risk	low_risk	Moderate_RiskScore	NA	0.526012152434495	0.620253533886546	0.548560451191946	0.763804148387821	-0.33372572037363
GSE3141	GSM70159	magnoid	CCL2	CCL1	AC2	BC_low	F_C1	Bronchial	DASC	nonTRU	AC3	C1	high_risk	high_risk	high_risk	low_risk	low_risk	high_risk	High_RiskScore	NA	-1.73664825374802	-1.33684375091781	-0.727838024836573	-0.728421491959031	1.10613287591242
GSE3141	GSM70161	magnoid	CCL2	CCL1	AC2	BC_low	F_C1	Bronchial	DASC	nonTRU	AC3	C1	high_risk	high_risk	low_risk	low_risk	low_risk	high_risk	High_RiskScore	NA	-1.76155123996911	-0.465162820511241	-1.68246156868702	4.40426853490425	0.556406365832942
GSE3141	GSM70163	squamoid	CCL2	CCL1	AC1	BC_high	F_C1	Bronchial	DASC	nonTRU	AC1	C1	high_risk	intermediate	low_risk	high_risk	low_risk	low_risk	Moderate_RiskScore	3	-1.38830528807097	0.197476853909269	0.998270469220438	0.718386053722994	0.0165833896160563
GSE3141	GSM70164	bronchioid	CCL1	CCL2	AC1	BC_low	S_C2	Alveolar	Alveolar	TRU	AC1	C4	low_risk	low_risk	low_risk	low_risk	low_risk	low_risk	Low_RiskScore	1	0.150641622386665	0.558719647557955	-0.135668484518429	0.628821190262839	-0.957172572138738
GSE3141	GSM70169	squamoid	CCL2	CCL1	AC1	BC_high	F_C1	Bronchial	DASC	nonTRU	AC1	C1	high_risk	high_risk	high_risk	high_risk	high_risk	high_risk	Moderate_RiskScore	3	-0.254090635994958	0.248459004885283	-0.492704676400658	1.92663346123163	0.281794527353888
GSE3141	GSM70170	magnoid	CCL2	CCL1	AC2	BC_low	F_C1	Alveolar	DASC	nonTRU	AC3	C2	high_risk	high_risk	high_risk	high_risk	high_risk	high_risk	Moderate_RiskScore	NA	-0.514321742006542	0.112567733259085	0.0603663964678137	-1.55691345880141	0.177906564154494
GSE3141	GSM70171	magnoid	CCL2	CCL1	AC2	BC_high	F_C1	Bronchial	DASC	nonTRU	AC3	C1	high_risk	high_risk	high_risk	high_risk	low_risk	high_risk	High_RiskScore	2	-1.59701163213382	-0.541964285434855	-1.20131922407058	2.75452445816054	1.26853471930576
GSE3141	GSM70172	bronchioid	CCL1	CCL2	AC1	BC_high	S_C2	Alveolar	Alveolar	TRU	AC1	C4	low_risk	low_risk	low_risk	high_risk	low_risk	low_risk	Low_RiskScore	1	1.14634919165939	0.231650564279549	-0.0376683666417075	-0.555856962285322	-0.668400277178454
GSE3141	GSM70173	magnoid	CCL2	CCL1	AC2	BC_low	F_C1	Alveolar	DASC	nonTRU	AC3	C1	low_risk	high_risk	high_risk	high_risk	low_risk	high_risk	High_RiskScore	NA	-2.89954236738383	-1.16757813884085	-1.02419612877845	-1.3516943139711	0.639053199318453
GSE3141	GSM70174	magnoid	CCL2	CCL1	AC2	BC_high	F_C1	Alveolar	DASC	nonTRU	AC3	C3	low_risk	intermediate	low_risk	high_risk	high_risk	high_risk	High_RiskScore	NA	-0.817417032985719	-0.726339402418457	0.550125026668153	0.0981454545155419	0.52929646084116
GSE3141	GSM70175	bronchioid	CCL1	CCL2	AC2	BC_low	S_C2	Alveolar	Alveolar	TRU	AC1	C3	low_risk	intermediate	low_risk	high_risk	high_risk	low_risk	Moderate_RiskScore	1	0.30544724622167	0.111221971521563	-1.07085766176841	-1.18909426377094	-0.607084401142377
GSE3141	GSM70177	squamoid	CCL2	CCL1	AC1	BC_high	F_C1	Bronchial	DASC	nonTRU	AC3	C1	high_risk	high_risk	high_risk	high_risk	high_risk	high_risk	High_RiskScore	3	-1.53248384997152	-0.163254022694933	0.318664413459726	6.49656435437601	0.653121741294564
GSE3141	GSM70179	bronchioid	CCL1	CCL2	AC1	BC_high	S_C2	Alveolar	Alveolar	TRU	AC1	C4	low_risk	low_risk	low_risk	low_risk	high_risk	low_risk	Low_RiskScore	1	1.1407569663851	0.449366032996674	0.780238415556552	-0.599778754970738	-0.386209213263385
GSE3141	GSM70181	bronchioid	CCL1	CCL2	AC1	BC_low	S_C2	Alveolar	Alveolar	TRU	AC1	C4	low_risk	low_risk	low_risk	low_risk	high_risk	low_risk	Low_RiskScore	1	0.340607851941069	0.881450021250135	0.647164129321415	0.102339529464797	-0.804091590437941
GSE3141	GSM70183	bronchioid	CCL1	CCL2	AC1	BC_low	S_C2	Alveolar	Alveolar	TRU	AC1	C4	high_risk	low_risk	low_risk	low_risk	low_risk	low_risk	Low_RiskScore	1	1.68013998758899	-0.436030471582548	-0.768571612346149	-0.328850152808468	-1.15829777965895
GSE3141	GSM70184	squamoid	CCL2	CCL2	AC2	BC_high	F_C1	Alveolar	DASC	TRU	AC3	C4	high_risk	intermediate	low_risk	high_risk	high_risk	high_risk	Moderate_RiskScore	NA	-0.374267107442008	0.676283248055222	0.559657667278938	-0.141114529884841	-0.212462836769713
GSE3141	GSM70190	magnoid	CCL2	CCL1	AC2	BC_low	F_C1	Alveolar	DASC	nonTRU	AC2	C2	high_risk	high_risk	low_risk	low_risk	high_risk	high_risk	Low_RiskScore	2	-0.69677937079122	0.283162870194764	-0.875187020785588	-1.19979712247065	0.696061634676702
GSE3141	GSM70193	magnoid	CCL2	CCL1	AC2	BC_low	F_C1	Alveolar	DASC	nonTRU	AC2	C3	low_risk	high_risk	low_risk	high_risk	low_risk	high_risk	Low_RiskScore	NA	0.838388210121642	-1.23198464164588	-0.202765803574076	0.196625106010053	-0.162445842908137
GSE3141	GSM70194	bronchioid	CCL1	CCL2	AC2	BC_low	F_C1	Alveolar	Alveolar	TRU	AC1	C4	high_risk	low_risk	low_risk	low_risk	low_risk	low_risk	Low_RiskScore	1	1.10373386512351	-0.0034997606269912	-0.687942788929841	0.196581327833751	-0.659761092037006
GSE3141	GSM70195	squamoid	CCL2	CCL1	AC1	BC_low	F_C1	Bronchial	DASC	nonTRU	AC3	C1	high_risk	high_risk	high_risk	high_risk	low_risk	high_risk	High_RiskScore	3	-2.59054090204664	-0.904008068500947	-1.51349663378183	0.18313610440913	1.07755340942521
GSE3141	GSM70196	bronchioid	CCL1	CCL2	AC1	BC_low	S_C2	Alveolar	Alveolar	TRU	AC1	C4	high_risk	low_risk	high_risk	high_risk	low_risk	low_risk	Low_RiskScore	1	0.9913794380865	-1.34099799073371	-1.90660356488485	-0.229366893278822	-1.12528013848149
GSE3141	GSM70197	magnoid	CCL2	CCL1	AC2	BC_high	F_C1	Alveolar	DASC	nonTRU	AC3	C3	low_risk	high_risk	high_risk	high_risk	low_risk	high_risk	High_RiskScore	NA	-0.835712973192283	-1.126032617643	-1.04950484614787	-1.12355467072452	0.561982900548736
GSE3141	GSM70199	squamoid	CCL2	CCL1	AC1	BC_high	F_C1	Bronchial	DASC	nonTRU	AC3	C1	high_risk	high_risk	high_risk	high_risk	high_risk	high_risk	High_RiskScore	3	-4.73907083275812	0.345528953232024	-0.24165858281475	-0.534148541472188	0.909741462480882
GSE3141	GSM70201	bronchioid	CCL1	CCL2	AC2	BC_high	S_C2	Alveolar	Alveolar	TRU	AC2	C4	high_risk	low_risk	high_risk	high_risk	high_risk	low_risk	Low_RiskScore	1	0.706850054577819	-0.71682586598642	-0.507453445634145	1.68205929311499	-0.239285657831972
GSE3141	GSM70203	bronchioid	CCL1	CCL2	AC1	BC_low	S_C2	Alveolar	Alveolar	TRU	AC1	C4	high_risk	intermediate	low_risk	high_risk	high_risk	low_risk	Low_RiskScore	1	1.33589014561857	-0.678222647776893	-0.179879523945486	-0.490957024273204	-0.467207098139076
GSE3141	GSM70204	squamoid	CCL2	CCL1	AC1	BC_high	F_C1	Alveolar	DASC	nonTRU	AC1	C4	high_risk	intermediate	low_risk	high_risk	low_risk	low_risk	Moderate_RiskScore	NA	0.499851175920814	0.676754247173491	-0.260661613320719	0.939646853153971	0.0447963561502677
GSE3141	GSM70208	magnoid	CCL2	CCL1	AC2	BC_high	F_C1	Bronchial	DASC	TRU	AC2	C3	low_risk	intermediate	high_risk	high_risk	high_risk	low_risk	Moderate_RiskScore	2	0.773806256255529	-0.722766249474143	-0.178412486519071	0.891586727752009	-0.730591999206384
GSE3141	GSM70209	squamoid	CCL2	CCL2	AC1	BC_high	F_C1	Alveolar	DASC	TRU	AC1	C4	low_risk	high_risk	low_risk	low_risk	high_risk	low_risk	Low_RiskScore	NA	-0.058771424015054	0.90150461115051	0.78623925968434	-0.0508796661645479	-0.493649178666388
GSE3141	GSM70214	squamoid	CCL2	CCL1	AC2	BC_high	F_C1	Bronchial	DASC	nonTRU	AC3	C1	high_risk	high_risk	high_risk	high_risk	low_risk	high_risk	Moderate_RiskScore	3	-1.44248127176953	-0.110022279487858	0.146232909396418	-0.365455074504709	0.648084693810938
GSE3141	GSM70218	squamoid	CCL2	CCL1	AC1	BC_high	F_C1	Bronchial	DASC	nonTRU	AC3	C1	high_risk	low_risk	low_risk	low_risk	high_risk	high_risk	Moderate_RiskScore	3	-1.23173932018982	0.940875041049961	0.879058859638517	0.733628924682319	-0.0252412689293615
GSE3141	GSM70219	bronchioid	CCL1	CCL2	AC1	BC_low	S_C2	Alveolar	Alveolar	TRU	AC1	C4	low_risk	low_risk	high_risk	low_risk	high_risk	low_risk	Low_RiskScore	1	1.82255318419848	-0.843075077073172	-1.07947520616277	-0.525683805645117	-0.570601968361476
GSE3141	GSM70220	squamoid	CCL2	CCL2	AC2	BC_high	F_C1	Alveolar	DASC	nonTRU	AC1	C4	high_risk	intermediate	low_risk	low_risk	high_risk	low_risk	Moderate_RiskScore	NA	0.818451150900128	0.63014385662137	1.01783693713918	0.181502261823839	-0.203875074667125
GSE3141	GSM70222	squamoid	CCL2	CCL2	AC1	BC_high	F_C1	Alveolar	DASC	nonTRU	AC1	C4	low_risk	intermediate	low_risk	low_risk	low_risk	high_risk	High_RiskScore	NA	-0.675563609878715	0.9697445572087	0.710585050538219	-0.204884497235354	-0.649194872820729
GSE3141	GSM70223	magnoid	CCL2	CCL1	AC2	BC_high	F_C1	Bronchial	DASC	nonTRU	AC3	C1	low_risk	high_risk	high_risk	high_risk	low_risk	high_risk	High_RiskScore	2	-0.95270312941033	-0.985160111622146	-0.820769138873024	-0.379097034396852	1.16456775150467
GSE3141	GSM70224	bronchioid	CCL1	CCL2	AC1	BC_low	S_C2	Alveolar	Alveolar	TRU	AC1	C4	low_risk	low_risk	low_risk	low_risk	high_risk	low_risk	Low_RiskScore	1	0.641033749250129	0.732152289016877	0.171685832438572	-0.819272713166536	-0.690226715542475
GSE3141	GSM70225	bronchioid	CCL1	CCL2	AC1	BC_high	F_C1	Alveolar	Alveolar	TRU	AC2	C4	high_risk	intermediate	high_risk	low_risk	low_risk	low_risk	Moderate_RiskScore	NA	1.01994199079455	0.30554939334954	-0.162513870220899	0.607081998454489	0.0994565491082115
GSE3141	GSM70226	bronchioid	CCL1	CCL2	AC2	BC_low	S_C2	Alveolar	Alveolar	TRU	AC2	C3	low_risk	low_risk	low_risk	low_risk	high_risk	low_risk	Low_RiskScore	1	1.41122847096064	-0.466520607611787	-0.0207596888893194	-0.710687097711987	-0.866908811548321
GSE3141	GSM70227	squamoid	CCL2	CCL1	AC2	BC_high	F_C1	Bronchial	DASC	nonTRU	AC3	C1	high_risk	high_risk	low_risk	high_risk	high_risk	high_risk	High_RiskScore	3	-0.948789426922229	0.484672744080202	0.499172180625262	3.04656800262904	0.358707676511703
GSE3141	GSM70229	magnoid	CCL2	CCL1	AC2	BC_high	F_C1	Bronchial	DASC	nonTRU	AC2	C1	low_risk	intermediate	high_risk	high_risk	high_risk	low_risk	High_RiskScore	2	0.439750699065758	-0.547791781394449	-0.430409491903804	0.589348021267544	0.725251958196274
GSE3141	GSM70233	magnoid	CCL2	CCL1	AC2	BC_high	F_C1	Alveolar	DASC	nonTRU	AC2	C3	low_risk	intermediate	high_risk	low_risk	high_risk	high_risk	High_RiskScore	2	0.248370600390102	0.207050955398883	0.814967455355007	0.665186590722546	0.0260997780146362
GSE3141	GSM70234	squamoid	CCL2	CCL1	AC1	BC_high	F_C1	Bronchial	DASC	nonTRU	AC3	C1	low_risk	intermediate	low_risk	high_risk	high_risk	high_risk	High_RiskScore	3	-1.76656047949556	-0.53671729749463	0.51558233310067	3.98390886950935	-0.00193856170366604
GSE3141	GSM70235	squamoid	CCL2	CCL1	AC1	BC_high	F_C1	Alveolar	DASC	nonTRU	AC1	C1	high_risk	intermediate	low_risk	low_risk	high_risk	low_risk	Moderate_RiskScore	3	0.0622722252648117	0.728753337482081	-0.410837371763034	-0.770862900636303	0.678634435406183
CLCGP	S00132	bronchioid	Unclassified	CCL2	AC1	BC_high	S_C2	Alveolar	DASC	TRU	AC3	C4	high_risk	high_risk	low_risk	high_risk	high_risk	high_risk	Moderate_RiskScore	NA	-0.636493355469714	0.335570092879116	0.142186789808619	0.0363470624632478	-0.0482923336042729
CLCGP	S00117	bronchioid	CCL1	CCL2	AC1	BC_high	F_C1	Alveolar	Alveolar	TRU	AC1	C4	low_risk	low_risk	low_risk	low_risk	low_risk	low_risk	Low_RiskScore	1	0.166033291369514	-0.138868676060815	0.911319702358011	-0.132616651173034	-0.41824982922529
CLCGP	S01184	magnoid	CCL2	CCL1	AC2	BC_high	F_C1	Bronchial	DASC	TRU	AC3	C1	high_risk	intermediate	low_risk	high_risk	low_risk	high_risk	High_RiskScore	NA	-0.491651410086312	0.184323902417815	0.259907751782274	-0.100002888180498	0.380155655113693
CLCGP	S01089	magnoid	CCL1	CCL2	AC2	BC_low	S_C2	Bronchial	Alveolar	TRU	AC1	C4	high_risk	low_risk	high_risk	high_risk	low_risk	low_risk	High_RiskScore	NA	0.258652498784225	-0.526510846856964	-0.462101065976182	0.508604067999276	-0.0781265441069754
CLCGP	S01125	bronchioid	CCL1	CCL2	AC1	BC_low	S_C2	Alveolar	Alveolar	TRU	AC1	C4	low_risk	low_risk	low_risk	low_risk	low_risk	low_risk	Low_RiskScore	1	1.906224138295	0.395992872715234	-0.0707945014710959	-0.0481247111237734	-0.735969131657201
CLCGP	S01052	bronchioid	CCL1	CCL2	AC1	BC_low	S_C2	Alveolar	Alveolar	TRU	AC3	C3	high_risk	intermediate	low_risk	high_risk	low_risk	high_risk	High_RiskScore	1	-0.389381689777436	-0.199243641113703	-0.889244407073579	-0.123012600731843	-0.239184711228647
CLCGP	S01149	magnoid	CCL2	CCL1	AC2	BC_high	F_C1	Bronchial	DASC	nonTRU	AC3	C1	high_risk	high_risk	high_risk	high_risk	low_risk	high_risk	High_RiskScore	2	-1.54701058328281	0.146541830522904	-0.40145983343445	-0.113988351033067	1.22145803843982
CLCGP	S00077	bronchioid	CCL1	CCL2	AC1	BC_low	F_C1	Bronchial	Alveolar	TRU	AC1	C4	high_risk	low_risk	low_risk	low_risk	low_risk	low_risk	Low_RiskScore	1	0.851256345667714	0.205550486272398	-0.973990056616224	-0.0952714165103238	0.0284629133733898
CLCGP	S00120	magnoid	CCL1	CCL2	AC2	BC_low	S_C2	Alveolar	Alveolar	TRU	AC2	C3	low_risk	high_risk	low_risk	high_risk	low_risk	low_risk	Moderate_RiskScore	NA	0.864878116201889	-0.46715206864452	-0.592030226974924	-0.0499346490605398	-0.370405780971764
CLCGP	S01227	magnoid	CCL2	CCL1	AC2	BC_low	F_C1	Bronchial	Alveolar	nonTRU	AC1	C1	high_risk	intermediate	high_risk	high_risk	high_risk	low_risk	Low_RiskScore	NA	0.307906794256372	-1.26313536353941	-1.43936975760166	0.0734082068063451	0.265739199302135
CLCGP	S01194	bronchioid	CCL1	CCL2	AC1	BC_low	S_C2	Alveolar	Alveolar	TRU	AC1	C4	high_risk	low_risk	high_risk	low_risk	low_risk	low_risk	Low_RiskScore	1	0.122431442278608	0.119436486408742	-1.16687871900769	-0.098651251483583	-1.00134199428062
CLCGP	S01232	magnoid	CCL2	CCL1	AC2	BC_high	F_C1	Alveolar	DASC	nonTRU	AC2	C2	high_risk	low_risk	low_risk	high_risk	low_risk	low_risk	Moderate_RiskScore	2	-0.45276872457367	-0.151957623388278	0.112633402092373	-0.0300908291901363	0.409725025497281
CLCGP	S01217	bronchioid	CCL1	CCL2	AC1	BC_high	S_C2	Alveolar	Alveolar	TRU	AC1	C4	low_risk	low_risk	low_risk	low_risk	low_risk	low_risk	Low_RiskScore	1	0.603031097657749	0.565693916255144	0.554376942788207	-0.00618566636125882	-0.555160382821323
CLCGP	S01091	squamoid	CCL2	CCL1	AC1	BC_high	F_C1	Bronchial	DASC	nonTRU	AC1	C1	high_risk	high_risk	high_risk	high_risk	low_risk	low_risk	Moderate_RiskScore	3	-0.219186852447754	0.133428978662539	-0.297796183668489	0.00155338054980853	0.473050240264746
CLCGP	S01076	squamoid	CCL2	CCL1	AC2	BC_low	F_C1	Bronchial	DASC	nonTRU	AC1	C1	high_risk	high_risk	low_risk	low_risk	high_risk	low_risk	Moderate_RiskScore	3	-1.26714772926361	0.0205836146774575	-0.21571602887668	0.00392353075743327	0.384947819927595
CLCGP	S00111	magnoid	CCL1	CCL2	AC2	BC_high	F_C1	Alveolar	DASC	TRU	AC3	C4	high_risk	intermediate	high_risk	low_risk	low_risk	low_risk	Moderate_RiskScore	NA	-0.116907233003211	0.0335025788275498	-0.443620197214752	-0.0727225555693282	0.0851863701501782
CLCGP	S01276	bronchioid	CCL1	CCL2	AC1	BC_high	S_C2	Bronchial	Alveolar	TRU	AC1	C4	low_risk	low_risk	high_risk	high_risk	low_risk	low_risk	Moderate_RiskScore	1	0.671178768834404	0.346513610706094	0.201156138456926	0.510505920542059	-0.395321338784183
CLCGP	S01113	magnoid	CCL2	CCL1	AC2	BC_low	F_C1	Bronchial	DASC	TRU	AC2	C3	low_risk	intermediate	high_risk	high_risk	low_risk	high_risk	Low_RiskScore	NA	-0.567723594479703	-0.642901525913935	0.218160293977364	0.278798704054896	-0.111545020942792
CLCGP	S00125	bronchioid	CCL1	CCL2	AC1	BC_high	S_C2	Bronchial	Alveolar	TRU	AC3	C4	low_risk	low_risk	low_risk	low_risk	low_risk	low_risk	Low_RiskScore	NA	-0.306344470663373	1.30904873649192	0.771112097664964	-0.133365499357157	-0.440365481547602
CLCGP	S01253	magnoid	CCL1	CCL2	AC2	BC_low	S_C2	Alveolar	Alveolar	TRU	AC2	C3	high_risk	low_risk	high_risk	low_risk	low_risk	low_risk	Low_RiskScore	NA	-0.243633345478924	-0.33315881458764	0.0823541667104568	-0.0986353880190431	-0.838197801457807
CLCGP	S00124	squamoid	CCL2	CCL1	AC1	BC_high	F_C1	Bronchial	DASC	nonTRU	AC3	C1	high_risk	low_risk	low_risk	low_risk	low_risk	high_risk	Moderate_RiskScore	3	-0.859599847541707	-0.0863848755975836	-0.106943206069514	0.0813268857395238	0.65508197166935
CLCGP	S00127	squamoid	CCL2	CCL1	AC2	BC_high	F_C1	Bronchial	DASC	TRU	AC3	C4	high_risk	intermediate	high_risk	high_risk	high_risk	high_risk	High_RiskScore	3	0.311545597433329	0.556209992855825	-0.50585172538817	0.945096901615409	0.118270433339538
CLCGP	S01167	magnoid	CCL1	CCL1	AC2	BC_low	S_C2	Bronchial	DASC	TRU	AC2	C3	high_risk	low_risk	high_risk	high_risk	low_risk	low_risk	High_RiskScore	NA	0.214232704061977	-0.19487545139145	-0.23875161284204	0.255375275822461	-0.345001333635997
CLCGP	S01177	magnoid	CCL2	CCL1	AC2	BC_high	F_C1	Bronchial	DASC	nonTRU	AC3	C1	high_risk	low_risk	high_risk	high_risk	high_risk	high_risk	Moderate_RiskScore	2	-2.20025602339568	-1.07753792245518	-1.04807612279184	0.515130430653099	0.676427553331755
CLCGP	S01156	magnoid	CCL2	CCL1	AC2	BC_high	F_C1	Bronchial	DASC	TRU	AC2	C4	high_risk	intermediate	high_risk	low_risk	low_risk	high_risk	Moderate_RiskScore	2	0.509248964864427	-0.0495938028785323	-0.0874352948531073	0.196152663541835	0.179205006835195
CLCGP	S01151	magnoid	CCL2	CCL1	AC2	BC_high	F_C1	Bronchial	DASC	nonTRU	AC3	C1	high_risk	low_risk	high_risk	low_risk	low_risk	high_risk	High_RiskScore	2	-2.07760650883188	-1.63237222011583	-0.582192697064391	0.0762119001247146	0.527971818542716
CLCGP	S01063	squamoid	CCL2	CCL1	AC2	BC_high	F_C1	Bronchial	DASC	TRU	AC3	C1	high_risk	low_risk	low_risk	low_risk	low_risk	high_risk	Moderate_RiskScore	3	-0.954735461232681	0.257119212810741	0.632441207989551	0.163022733202013	0.364971887997483
CLCGP	S01057	bronchioid	CCL1	CCL2	AC2	BC_low	S_C2	Alveolar	Alveolar	TRU	AC2	C3	low_risk	low_risk	low_risk	high_risk	low_risk	low_risk	Low_RiskScore	1	1.26082213726601	-1.22744076720928	-0.895216534029805	0.117563415545902	-0.931362841839935
CLCGP	S00138	squamoid	CCL2	CCL1	AC1	BC_high	F_C1	Bronchial	DASC	TRU	AC3	C4	low_risk	high_risk	low_risk	low_risk	low_risk	low_risk	Moderate_RiskScore	3	-1.13267734613421	0.725762095369435	0.400876994930465	1.00311175603507	0.295847366272895
CLCGP	S00116	bronchioid	CCL2	CCL2	AC1	BC_high	F_C1	Alveolar	Alveolar	TRU	AC1	C4	high_risk	low_risk	low_risk	low_risk	low_risk	low_risk	Low_RiskScore	NA	-0.203798804227476	-0.399406955104182	1.42077028227457	-0.20815100044689	-0.442992993198136
CLCGP	S01241	bronchioid	CCL1	CCL2	AC1	BC_low	S_C2	Alveolar	Alveolar	TRU	AC1	C4	low_risk	low_risk	low_risk	low_risk	low_risk	low_risk	Low_RiskScore	1	1.38272023512089	0.0909434216509778	-0.69636255628801	-0.11087181753121	-0.749590793179505
CLCGP	S01059	squamoid	CCL2	CCL1	AC1	BC_high	F_C1	Bronchial	DASC	nonTRU	AC3	C1	high_risk	intermediate	low_risk	low_risk	low_risk	high_risk	Moderate_RiskScore	3	-1.33505627470831	-0.335249478186539	0.88026248293672	1.14396679572604	0.605861629084384
CLCGP	S01087	bronchioid	CCL1	CCL2	AC1	BC_low	S_C2	Alveolar	Alveolar	TRU	AC3	C4	low_risk	intermediate	low_risk	low_risk	low_risk	low_risk	Low_RiskScore	1	0.217003977037159	1.32673557881274	0.0799510925110912	-0.136346984807315	-0.285632321417942
CLCGP	S00133	magnoid	CCL2	Unclassified	AC2	BC_low	F_C1	Bronchial	DASC	TRU	AC2	C2	high_risk	low_risk	low_risk	low_risk	low_risk	high_risk	Low_RiskScore	NA	0.229324082333293	0.0772249810376387	-0.0179618849842074	-0.0856573114359799	0.45202684465019
CLCGP	S01234	magnoid	CCL2	CCL1	AC2	BC_high	F_C1	Bronchial	DASC	nonTRU	AC3	C1	high_risk	high_risk	high_risk	high_risk	low_risk	high_risk	High_RiskScore	2	-2.83446824055458	-0.224223480351838	-1.63298489119721	0.109285584872768	0.742869864300914
CLCGP	S01211	squamoid	CCL2	CCL1	AC2	BC_high	F_C1	Bronchial	DASC	TRU	AC3	C1	high_risk	intermediate	high_risk	high_risk	high_risk	high_risk	High_RiskScore	3	-2.3901872715678	-0.17650948880067	0.750232936381108	1.33334735166021	-0.20011937185777
CLCGP	S01155	squamoid	CCL2	CCL1	AC1	BC_high	F_C1	Bronchial	DASC	TRU	AC3	C1	high_risk	intermediate	high_risk	high_risk	low_risk	high_risk	High_RiskScore	3	-0.899428966352195	-0.0311410562614612	0.381251735758144	-0.0692978776591262	0.207380139008061
CLCGP	S01078	bronchioid	CCL1	CCL2	AC1	BC_low	S_C2	Alveolar	Alveolar	TRU	AC1	C4	low_risk	low_risk	low_risk	low_risk	low_risk	low_risk	Low_RiskScore	1	1.70255835406348	0.106975301926574	-0.321944064936717	-0.130117010529522	-0.77018735202805
CLCGP	S01061	squamoid	CCL2	CCL2	AC1	BC_high	S_C2	Bronchial	Alveolar	TRU	AC1	C4	high_risk	high_risk	high_risk	high_risk	high_risk	high_risk	High_RiskScore	NA	0.276055521964886	0.719294035150321	0.281618781405952	0.919809796406189	-0.0806612221264646
CLCGP	S01145	magnoid	CCL2	CCL2	AC2	BC_low	F_C1	Bronchial	DASC	TRU	AC2	C2	low_risk	intermediate	low_risk	low_risk	high_risk	high_risk	Moderate_RiskScore	NA	0.153202932039598	0.711065676661764	0.519451777202039	0.0227251452302297	0.154819945300964
CLCGP	S01488	magnoid	CCL1	CCL2	AC2	BC_low	F_C1	Alveolar	DASC	TRU	AC2	C3	low_risk	low_risk	high_risk	high_risk	high_risk	low_risk	Low_RiskScore	NA	0.631246193158676	-0.555104432187456	0.701769625207904	0.0158674340227219	-0.638213471207927
CLCGP	S01147	bronchioid	CCL2	CCL2	AC2	BC_low	F_C1	Alveolar	DASC	TRU	AC2	C2	low_risk	intermediate	low_risk	low_risk	high_risk	high_risk	Low_RiskScore	NA	-0.172945319951864	0.588844881324576	0.691693280783119	0.117548768571637	-0.273527144509283
CLCGP	S01380	magnoid	Unclassified	CCL2	AC2	BC_low	F_C1	Bronchial	DASC	TRU	AC2	C2	high_risk	intermediate	low_risk	low_risk	high_risk	low_risk	Low_RiskScore	NA	0.21692404275358	-0.438785952792045	-0.0101294166937098	-0.0715003091778475	0.0372559809095648
CLCGP	S01097	squamoid	CCL2	CCL1	AC1	BC_high	F_C1	Bronchial	DASC	nonTRU	AC3	C1	low_risk	high_risk	high_risk	high_risk	low_risk	high_risk	High_RiskScore	3	-0.327091737355926	0.150524055300094	0.537413906465838	0.436846184106069	0.701945364943962
CLCGP	S01258	magnoid	CCL2	CCL1	AC1	BC_high	F_C1	Alveolar	DASC	nonTRU	AC1	C4	low_risk	intermediate	high_risk	low_risk	high_risk	low_risk	Moderate_RiskScore	NA	0.56905798632631	-0.68543704463019	1.13700544876986	0.00982295822919964	0.152264000283685
CLCGP	S00142	bronchioid	CCL1	CCL2	AC1	BC_low	S_C2	Alveolar	Alveolar	TRU	AC1	C4	low_risk	low_risk	low_risk	low_risk	high_risk	low_risk	Low_RiskScore	1	1.07690097915539	0.164958599673781	0.357015026323335	-0.06560512807611	-0.766095937054869
CLCGP	S01186	bronchioid	CCL1	CCL2	AC1	BC_low	S_C2	Alveolar	Alveolar	TRU	AC1	C4	high_risk	intermediate	low_risk	low_risk	high_risk	low_risk	Low_RiskScore	1	1.42157436036291	0.257244454402764	-0.0305272394844719	-0.0926481123549202	-0.677519005136252
CLCGP	S01463	bronchioid	CCL1	CCL2	AC1	BC_low	S_C2	Alveolar	Alveolar	TRU	AC1	C4	low_risk	intermediate	low_risk	low_risk	high_risk	low_risk	Low_RiskScore	1	2.00078639680994	0.302617272326861	-0.316146990671057	0.085909570039277	-0.359846456275614
CLCGP	S01067	squamoid	CCL2	Unclassified	AC2	BC_low	F_C1	Bronchial	DASC	TRU	AC3	C1	low_risk	intermediate	low_risk	low_risk	high_risk	high_risk	Moderate_RiskScore	NA	-1.46959563832997	1.30385523044706	0.481208236410678	0.328390912986431	-0.492669579250832
CLCGP	S00113	bronchioid	CCL1	CCL2	AC1	BC_low	S_C2	Alveolar	Alveolar	TRU	AC1	C4	low_risk	low_risk	low_risk	low_risk	high_risk	low_risk	Low_RiskScore	1	1.32995618934351	0.767949062544312	0.0268025635200835	0.00317887553476875	-0.934294786681399
CLCGP	S01408	magnoid	CCL2	CCL1	AC2	BC_low	F_C1	Bronchial	DASC	nonTRU	AC2	C1	high_risk	high_risk	high_risk	high_risk	low_risk	high_risk	Moderate_RiskScore	2	-0.556601662318267	-0.631613499880265	-0.102537496864585	-0.0246658486865409	0.725136291214636
CLCGP	S01484	squamoid	CCL2	CCL1	AC1	BC_high	F_C1	Bronchial	DASC	nonTRU	AC3	C1	high_risk	high_risk	low_risk	high_risk	high_risk	high_risk	High_RiskScore	3	-2.97131875142213	0.647749866217543	0.303371429399798	0.313819028811633	0.377783694386
CLCGP	S01802	bronchioid	CCL1	CCL2	AC1	BC_low	F_C1	Alveolar	Alveolar	nonTRU	AC1	C1	low_risk	low_risk	low_risk	high_risk	low_risk	low_risk	Low_RiskScore	NA	0.115073586632566	-0.356219249476217	0.0600597061526895	0.0099290653045723	0.0781504763109444
CLCGP	S00010	squamoid	CCL2	CCL1	AC2	BC_high	F_C1	Bronchial	DASC	nonTRU	AC3	C1	high_risk	high_risk	high_risk	high_risk	high_risk	high_risk	High_RiskScore	3	-3.61238039418551	-1.09610865828343	-1.02135137356455	0.138129121172379	0.712348124792642
CLCGP	S01778	bronchioid	CCL1	CCL2	AC1	BC_low	S_C2	Alveolar	Alveolar	TRU	AC1	C4	low_risk	high_risk	low_risk	low_risk	high_risk	high_risk	Low_RiskScore	1	0.581651856134111	0.579867663983137	-0.438844643794404	0.0349690749903895	0.103652489595836
CLCGP	S00152	squamoid	CCL2	CCL1	AC2	BC_high	F_C1	Bronchial	DASC	nonTRU	AC3	C1	high_risk	high_risk	low_risk	high_risk	high_risk	high_risk	High_RiskScore	3	-2.95351690956663	-0.346066017802071	-0.885093260367126	-0.10069564992857	0.590700415872443
CLCGP	S01213	bronchioid	CCL1	CCL2	AC1	BC_low	S_C2	Alveolar	Alveolar	TRU	AC1	C4	low_risk	intermediate	low_risk	high_risk	low_risk	low_risk	Low_RiskScore	1	0.250820719755953	-0.121004502916008	-0.218299513665934	-0.000179933030441694	-0.694075351335887
CLCGP	S00156	bronchioid	CCL1	CCL2	AC2	BC_low	S_C2	Alveolar	Alveolar	TRU	AC1	C4	low_risk	low_risk	low_risk	low_risk	low_risk	low_risk	Low_RiskScore	1	1.1038664509572	-0.566972298158846	-0.610648270748141	-0.0237340313344915	-0.868563505466495
CLCGP	S01323	squamoid	CCL2	CCL1	AC1	BC_high	F_C1	Bronchial	DASC	TRU	AC1	C4	high_risk	high_risk	low_risk	high_risk	high_risk	low_risk	Moderate_RiskScore	NA	0.738762644139619	0.322584341259699	0.691726755412994	0.810945579482958	0.0836618209680268
CLCGP	S01495	bronchioid	CCL1	CCL2	AC1	BC_low	S_C2	Alveolar	Alveolar	TRU	AC1	C4	low_risk	low_risk	low_risk	low_risk	high_risk	low_risk	Low_RiskScore	1	1.3206583844793	0.487508458833082	-1.11292036452193	-0.0477752371867564	-0.762364446040798
CLCGP	S01500	squamoid	CCL2	CCL1	AC2	BC_low	F_C1	Bronchial	DASC	nonTRU	AC2	C1	high_risk	low_risk	low_risk	high_risk	high_risk	high_risk	Moderate_RiskScore	3	0.00225554169462031	0.132448247507296	-0.101059218353581	0.386517500403746	0.331608274256328
CLCGP	S00096	squamoid	CCL2	CCL1	AC1	BC_high	F_C1	Bronchial	DASC	nonTRU	AC3	C1	low_risk	high_risk	low_risk	high_risk	high_risk	high_risk	High_RiskScore	3	-0.615550584953309	0.898197821496296	0.112411076671514	0.352274267241797	0.316570947639712
CLCGP	S00026	bronchioid	CCL2	CCL2	AC2	BC_high	F_C1	Bronchial	DASC	TRU	AC3	C4	low_risk	high_risk	low_risk	low_risk	low_risk	low_risk	High_RiskScore	NA	-1.42201050413235	0.134049495195359	0.107440348827183	0.241104085115976	0.0420374700147988
CLCGP	S00048	squamoid	CCL2	CCL1	AC1	BC_high	F_C1	Bronchial	DASC	nonTRU	AC1	C1	low_risk	intermediate	low_risk	low_risk	high_risk	high_risk	Moderate_RiskScore	3	-0.220517291212941	0.769773827008422	1.10011610511191	0.373609759013534	-0.122975992320412
CLCGP	S00056	squamoid	CCL2	CCL1	AC1	BC_high	F_C1	Bronchial	DASC	nonTRU	AC3	C1	high_risk	high_risk	high_risk	high_risk	high_risk	high_risk	High_RiskScore	3	-0.54332298861529	0.00499607926624605	0.105926878846608	0.493282370789261	0.698201894076843
CLCGP	S00029	bronchioid	CCL1	CCL2	AC1	BC_low	F_C1	Bronchial	DASC	TRU	AC3	C1	high_risk	low_risk	high_risk	low_risk	high_risk	high_risk	Moderate_RiskScore	NA	-0.108566301425239	-0.0611040281700786	-0.46964758392251	1.36456230316327	-0.201095034761668
CLCGP	S00202	magnoid	CCL2	CCL1	AC2	BC_low	F_C1	Bronchial	DASC	TRU	AC2	C2	high_risk	high_risk	low_risk	low_risk	high_risk	high_risk	Low_RiskScore	2	0.367728067572507	0.246649918235956	0.216014853409217	-0.0675874020687513	0.141800892787559
CLCGP	S01301	squamoid	CCL2	CCL1	AC1	BC_high	F_C1	Bronchial	DASC	nonTRU	AC3	C1	low_risk	high_risk	high_risk	high_risk	low_risk	high_risk	High_RiskScore	3	-2.22726189876179	0.223842111164461	0.542135159663928	0.255454321453337	0.440721778688408
CLCGP	S00214	bronchioid	CCL1	CCL2	AC1	BC_low	S_C2	Alveolar	Alveolar	TRU	AC1	C4	low_risk	intermediate	low_risk	low_risk	high_risk	low_risk	Low_RiskScore	1	0.950389812867171	-0.133579056754511	-0.364769407594463	0.023463281051053	-0.133677365073659
CLCGP	S01777	squamoid	CCL2	CCL1	AC2	BC_low	F_C1	Bronchial	Alveolar	nonTRU	AC1	C1	low_risk	intermediate	low_risk	high_risk	high_risk	low_risk	Low_RiskScore	NA	0.396839287698549	0.277698168416583	0.588872770950819	-0.0839860364162082	0.38829207207878
CLCGP	S01774	magnoid	CCL2	CCL1	AC2	BC_high	F_C1	Bronchial	DASC	nonTRU	AC2	C1	high_risk	high_risk	high_risk	high_risk	low_risk	high_risk	High_RiskScore	2	0.188081053546789	-0.906055429044404	-0.862089981419731	0.116447488280048	0.886823049544968
CLCGP	S01296	squamoid	CCL2	CCL1	AC1	BC_high	F_C1	Bronchial	DASC	nonTRU	AC1	C1	high_risk	high_risk	low_risk	low_risk	high_risk	high_risk	High_RiskScore	3	-0.859492876947337	0.373907342323665	0.363069670645257	0.1127991002313	0.742979222320287
CLCGP	S01803	squamoid	CCL2	CCL1	AC2	BC_low	F_C1	Bronchial	DASC	nonTRU	AC3	C1	high_risk	high_risk	high_risk	low_risk	low_risk	high_risk	Moderate_RiskScore	3	-1.77829415543689	-0.378295303803929	-1.1424849755246	0.000717364874136412	0.823413220732709
CLCGP	S00165	magnoid	CCL2	CCL1	AC2	BC_low	F_C1	Bronchial	DASC	nonTRU	AC3	C1	high_risk	high_risk	high_risk	high_risk	high_risk	high_risk	High_RiskScore	NA	-2.20530488273259	-0.647265760615272	-0.997151836349979	0.0193374955590515	0.984677886019587
CLCGP	S00194	bronchioid	CCL2	CCL2	AC2	BC_high	F_C1	Alveolar	DASC	TRU	AC1	C4	high_risk	low_risk	low_risk	low_risk	high_risk	low_risk	Moderate_RiskScore	NA	0.258266380840103	-0.155325142309521	0.463971077995406	0.0568591440005153	-0.0705976512660893
CLCGP	S00158	squamoid	CCL2	CCL2	AC1	BC_high	F_C1	Bronchial	DASC	TRU	AC1	C4	low_risk	intermediate	low_risk	high_risk	high_risk	high_risk	Moderate_RiskScore	NA	-0.106390459886984	0.648617236460386	1.14421441684289	0.216366047542927	-0.228299008736441
CLCGP	S01458	magnoid	CCL2	CCL1	AC2	BC_high	F_C1	Bronchial	DASC	TRU	AC3	C1	low_risk	intermediate	high_risk	high_risk	high_risk	high_risk	High_RiskScore	NA	0.167580972827007	-0.445039106595705	-0.3284530782317	0.833017727632091	0.294818153816956
CLCGP	S00495	magnoid	CCL2	CCL1	AC2	BC_low	F_C1	Bronchial	DASC	nonTRU	AC3	C1	low_risk	high_risk	low_risk	low_risk	low_risk	high_risk	High_RiskScore	NA	-0.626788871670359	0.342524778663435	-0.783361925725709	-0.145220596302038	0.633775857026221
CLCGP	S01815	magnoid	CCL1	CCL2	AC2	BC_low	S_C2	Alveolar	Alveolar	TRU	AC2	C3	low_risk	intermediate	low_risk	low_risk	low_risk	low_risk	Low_RiskScore	NA	1.1082097507775	-0.700418102610265	-1.19151112528034	-0.0382412730441321	-0.374106181058229
CLCGP	S00491	magnoid	CCL1	CCL2	AC2	BC_low	F_C1	Bronchial	DASC	TRU	AC2	C2	high_risk	high_risk	low_risk	low_risk	low_risk	high_risk	Moderate_RiskScore	NA	-0.0526643374138409	0.28060133730103	-0.522332157308982	0.187482617662024	0.312376098667292
CLCGP	S00486	bronchioid	CCL1	CCL2	AC2	BC_high	F_C1	Alveolar	DASC	TRU	AC3	C4	low_risk	intermediate	low_risk	low_risk	high_risk	low_risk	High_RiskScore	NA	0.703825104004793	0.582200595032803	0.324091664191725	0.0722421641673836	-0.422957612704525
CLCGP	S00059	magnoid	CCL1	CCL2	AC2	BC_low	S_C2	Alveolar	Alveolar	TRU	AC2	C3	low_risk	intermediate	high_risk	high_risk	high_risk	low_risk	Moderate_RiskScore	NA	0.604834953898747	-0.705340731232288	-0.36333398634954	-0.0815589440002744	-0.607332031187513
CLCGP	S01844	squamoid	CCL2	CCL1	AC1	BC_high	F_C1	Bronchial	DASC	nonTRU	AC3	C1	low_risk	high_risk	low_risk	high_risk	high_risk	high_risk	High_RiskScore	3	-0.911315433815127	0.770422016712195	0.556273561927533	0.637896468335369	0.373191860353801
CLCGP	S01906	magnoid	CCL2	CCL1	AC2	BC_low	F_C1	Bronchial	DASC	nonTRU	AC2	C2	low_risk	high_risk	low_risk	high_risk	low_risk	high_risk	Moderate_RiskScore	2	-0.285448617641609	-0.152743291897852	0.0285615649463095	0.108165509495736	0.535599313318823
CLCGP	S01859	bronchioid	CCL1	CCL2	AC1	BC_low	S_C2	Alveolar	Alveolar	TRU	AC1	C4	low_risk	intermediate	low_risk	high_risk	low_risk	low_risk	Low_RiskScore	1	1.07474906882255	-0.345176578092378	0.246849076942221	0.230623307792365	-0.657696327860379
CLCGP	S01853	magnoid	CCL2	CCL1	AC2	BC_low	F_C1	Alveolar	DASC	TRU	AC2	C3	low_risk	intermediate	high_risk	high_risk	low_risk	high_risk	Moderate_RiskScore	NA	0.355674759457073	-0.166135288952653	0.541083871748399	-0.0832691998662103	-0.110283243686109
CLCGP	S01850	magnoid	CCL1	CCL2	AC2	BC_high	S_C2	Alveolar	Alveolar	TRU	AC2	C3	low_risk	low_risk	high_risk	high_risk	high_risk	low_risk	Moderate_RiskScore	NA	0.52941067010187	-0.397396659973575	-0.316481896683719	0.294964708578159	-0.990751152990633
CLCGP	S00063	squamoid	CCL2	CCL1	AC1	BC_high	F_C1	Bronchial	DASC	nonTRU	AC1	C4	low_risk	intermediate	high_risk	high_risk	low_risk	high_risk	High_RiskScore	3	0.0813811805974286	-0.451601418029489	0.258112775842042	1.05201726298625	0.25461905766074
CLCGP	S00493	bronchioid	CCL2	CCL1	AC1	BC_low	F_C1	Bronchial	DASC	TRU	AC1	C1	low_risk	high_risk	low_risk	low_risk	high_risk	low_risk	Moderate_RiskScore	NA	0.354944288778572	0.202579606908561	-0.112728555680222	-0.0243084672650027	0.601536584005947
CLCGP	S00485	squamoid	CCL2	CCL1	AC2	BC_high	F_C1	Bronchial	DASC	nonTRU	AC3	C1	low_risk	high_risk	low_risk	low_risk	low_risk	high_risk	High_RiskScore	3	-0.74618714526367	0.674536271991635	0.211658696505315	1.00624964830983	0.266504244513811
CLCGP	S01824	magnoid	CCL1	CCL1	AC2	BC_high	F_C1	Bronchial	DASC	TRU	AC2	C4	high_risk	intermediate	high_risk	high_risk	high_risk	low_risk	High_RiskScore	NA	1.00929820934683	-0.293374263908417	-0.748515360593071	0.267385320662835	0.0830550738716967
CLCGP	S00488	magnoid	CCL1	CCL1	AC2	BC_low	F_C1	Alveolar	DASC	nonTRU	AC2	C3	low_risk	intermediate	low_risk	high_risk	high_risk	low_risk	Moderate_RiskScore	NA	0.309921296228526	-0.624301983417664	-0.0599519171210401	-0.0374950867848648	-0.231772352273904
CLCGP	S01862	bronchioid	CCL1	CCL2	AC1	BC_low	S_C2	Alveolar	Alveolar	TRU	AC1	C4	low_risk	intermediate	low_risk	low_risk	high_risk	low_risk	Low_RiskScore	1	1.22793015165655	0.108192075471821	0.0498701875394258	-0.121666550088195	-0.701948306119914
CLCGP	S00484	squamoid	CCL2	CCL1	AC2	BC_high	F_C1	Bronchial	DASC	TRU	AC1	C1	high_risk	low_risk	high_risk	low_risk	high_risk	high_risk	High_RiskScore	3	-0.098600272384726	0.0450009187778806	0.703923674152947	0.713544980176259	-0.00984215095027191
CLCGP	S00061	bronchioid	CCL1	CCL2	AC1	BC_high	F_C1	Alveolar	Alveolar	TRU	AC1	C4	low_risk	low_risk	low_risk	high_risk	high_risk	low_risk	Moderate_RiskScore	1	0.0184022651771715	-0.085493408147681	0.934539484770707	0.0736873459978126	-0.574292485820235
CLCGP	S01841	magnoid	Unclassified	CCL1	AC2	BC_low	F_C1	Bronchial	DASC	nonTRU	AC1	C1	high_risk	low_risk	high_risk	low_risk	high_risk	low_risk	Moderate_RiskScore	NA	0.849314006434797	-0.0871042531304005	-0.866160692574938	0.0868557401086706	0.177561004025375
CLCGP	S01915	squamoid	CCL2	CCL1	AC1	BC_high	F_C1	Bronchial	DASC	nonTRU	AC3	C1	high_risk	high_risk	high_risk	high_risk	high_risk	high_risk	High_RiskScore	3	-3.35805155999467	0.415088019312245	-0.499991326455783	0.214729454364032	0.612151223046156
CLCGP	S00470	squamoid	CCL2	CCL1	AC1	BC_high	F_C1	Bronchial	DASC	TRU	AC3	C1	high_risk	high_risk	high_risk	high_risk	high_risk	high_risk	High_RiskScore	3	-0.801874542542798	-0.486009287732544	-0.184121084121973	1.87084140270463	0.811568027872861
GSE41271	GSM1012828	squamoid	CCL2	CCL1	AC1	BC_high	F_C1	Bronchial	DASC	nonTRU	AC3	C1	high_risk	high_risk	high_risk	low_risk	high_risk	high_risk	High_RiskScore	3	-0.933	0.0946052631578947	-0.453380952380952	1.48007692307692	1.30272619047619
GSE41271	GSM1012830	squamoid	CCL2	CCL1	AC1	BC_high	F_C1	Bronchial	DASC	nonTRU	AC3	C1	low_risk	high_risk	low_risk	low_risk	low_risk	high_risk	High_RiskScore	3	-0.455833333333334	1.19753947368421	0.264142857142857	0.624	0.899773809523809
GSE41271	GSM1012831	magnoid	CCL2	CCL1	AC2	BC_low	F_C1	Bronchial	Alveolar	nonTRU	AC2	C4	high_risk	intermediate	high_risk	high_risk	high_risk	high_risk	Moderate_RiskScore	NA	-0.180666666666667	-0.203986842105263	-0.217761904761905	2.14938461538462	0.617654761904762
GSE41271	GSM1012832	magnoid	CCL1	CCL2	AC2	BC_low	S_C2	Alveolar	Alveolar	TRU	AC2	C3	low_risk	low_risk	high_risk	low_risk	high_risk	low_risk	Moderate_RiskScore	NA	0.581666666666667	-0.184671052631579	-1.25590476190476	-0.370692307692308	-0.100238095238095
GSE41271	GSM1012833	squamoid	CCL2	CCL2	AC1	BC_high	F_C1	Bronchial	Alveolar	nonTRU	AC1	C1	low_risk	intermediate	low_risk	high_risk	high_risk	low_risk	Low_RiskScore	NA	-1.04316666666667	0.148315789473684	1.30928571428571	1.43453846153846	-0.170440476190476
GSE41271	GSM1012835	squamoid	CCL2	CCL2	AC1	BC_high	F_C1	Bronchial	DASC	nonTRU	AC2	C4	high_risk	high_risk	low_risk	low_risk	high_risk	high_risk	High_RiskScore	NA	-0.0441666666666665	0.977236842105263	0.553571428571429	0.191846153846154	0.26077380952381
GSE41271	GSM1012836	bronchioid	CCL1	CCL2	AC1	BC_low	S_C2	Alveolar	Alveolar	TRU	AC1	C4	low_risk	low_risk	low_risk	low_risk	low_risk	low_risk	Low_RiskScore	1	0.8405	-0.400618421052632	-0.600428571428571	-0.172846153846154	-1.22547619047619
GSE41271	GSM1012837	magnoid	CCL2	CCL1	AC2	BC_low	F_C1	Bronchial	Alveolar	nonTRU	AC2	C3	high_risk	intermediate	high_risk	low_risk	low_risk	low_risk	Moderate_RiskScore	NA	0.262	0.0801052631578947	-0.40047619047619	-0.212769230769231	0.420369047619048
GSE41271	GSM1012838	squamoid	CCL2	CCL1	AC1	BC_high	F_C1	Bronchial	DASC	nonTRU	AC3	C1	low_risk	high_risk	low_risk	low_risk	high_risk	high_risk	High_RiskScore	3	-1.05216666666667	1.49786842105263	1.13766666666667	-0.181615384615385	0.364571428571429
GSE41271	GSM1012840	bronchioid	CCL1	CCL2	AC1	BC_low	S_C2	Alveolar	Alveolar	TRU	AC1	C4	low_risk	intermediate	low_risk	low_risk	low_risk	low_risk	Moderate_RiskScore	1	-1.15466666666667	-0.317776315789474	-0.455	0.339076923076923	-0.786464285714286
GSE41271	GSM1012842	squamoid	CCL2	CCL1	AC2	BC_high	F_C1	Bronchial	DASC	nonTRU	AC3	C1	high_risk	high_risk	high_risk	low_risk	low_risk	high_risk	High_RiskScore	3	-1.43933333333333	-0.277118421052632	-0.0316666666666665	2.26376923076923	1.18755952380952
GSE41271	GSM1012843	squamoid	CCL1	CCL2	AC1	BC_high	F_C1	Alveolar	DASC	nonTRU	AC3	C1	low_risk	high_risk	low_risk	low_risk	low_risk	low_risk	High_RiskScore	NA	-1.472	1.30352631578947	0.576761904761905	-0.254692307692308	0.117952380952381
GSE41271	GSM1012844	magnoid	CCL1	CCL2	AC2	BC_low	S_C2	Alveolar	Alveolar	TRU	AC2	C3	low_risk	intermediate	high_risk	high_risk	high_risk	low_risk	Moderate_RiskScore	NA	0.9185	-0.633078947368421	1.39390476190476	0.103692307692308	-0.532738095238095
GSE41271	GSM1012845	bronchioid	CCL1	CCL1	AC1	BC_low	F_C1	Alveolar	Alveolar	TRU	AC1	C4	low_risk	high_risk	low_risk	high_risk	low_risk	high_risk	Low_RiskScore	1	1.90516666666667	-0.0951447368421053	-0.556047619047619	-0.294307692307692	0.483583333333333
GSE41271	GSM1012846	magnoid	CCL1	CCL1	AC2	BC_low	F_C1	Bronchial	DASC	nonTRU	AC1	C1	high_risk	intermediate	high_risk	high_risk	low_risk	high_risk	Moderate_RiskScore	NA	-5.53816666666667	-3.36882894736842	-2.5402380952381	-0.320923076923077	-1.22738095238095
GSE41271	GSM1012847	squamoid	CCL2	CCL1	AC2	BC_high	F_C1	Bronchial	DASC	nonTRU	AC3	C1	high_risk	high_risk	low_risk	high_risk	low_risk	high_risk	High_RiskScore	3	-4.05116666666667	0.160842105263158	1.36247619047619	-0.211076923076923	0.900238095238095
GSE41271	GSM1012848	squamoid	CCL2	CCL1	AC2	BC_high	F_C1	Bronchial	DASC	nonTRU	AC1	C1	high_risk	high_risk	low_risk	low_risk	high_risk	high_risk	Moderate_RiskScore	3	-0.995833333333333	-0.172828947368421	0.531190476190476	-0.0752307692307694	0.108714285714286
GSE41271	GSM1012851	bronchioid	CCL1	CCL2	AC1	BC_high	S_C2	Alveolar	Alveolar	TRU	AC1	C4	low_risk	intermediate	low_risk	high_risk	low_risk	low_risk	Low_RiskScore	1	0.744166666666667	0.117184210526316	0.427857142857143	1.74669230769231	-0.567595238095238
GSE41271	GSM1012852	bronchioid	CCL1	CCL2	AC1	BC_high	S_C2	Alveolar	Alveolar	TRU	AC1	C4	low_risk	intermediate	low_risk	low_risk	low_risk	low_risk	Moderate_RiskScore	1	0.634666666666667	0.862947368421053	0.261142857142857	1.30261538461538	-0.14927380952381
GSE41271	GSM1012853	bronchioid	CCL1	CCL2	AC2	BC_low	S_C2	Alveolar	Alveolar	TRU	AC1	C4	low_risk	low_risk	low_risk	low_risk	low_risk	low_risk	Low_RiskScore	1	1.3445	-0.954828947368421	-0.93747619047619	-0.357461538461538	-1.53635714285714
GSE41271	GSM1012855	bronchioid	CCL1	CCL2	AC1	BC_high	S_C2	Alveolar	Alveolar	TRU	AC1	C4	low_risk	intermediate	low_risk	high_risk	low_risk	low_risk	Low_RiskScore	1	1.5835	0.243960526315789	0.580904761904762	-0.0795384615384616	-0.737964285714286
GSE41271	GSM1012856	magnoid	CCL2	CCL1	AC2	BC_high	F_C1	Bronchial	DASC	nonTRU	AC3	C1	high_risk	intermediate	high_risk	high_risk	high_risk	high_risk	High_RiskScore	2	-2.1795	-0.936894736842105	0.361571428571429	2.74869230769231	0.1965
GSE41271	GSM1012858	magnoid	CCL2	CCL1	AC2	BC_low	F_C1	Bronchial	DASC	nonTRU	AC2	C1	high_risk	intermediate	high_risk	high_risk	high_risk	high_risk	High_RiskScore	2	-0.757	-0.907565789473684	-0.950047619047619	1.18546153846154	1.04732142857143
GSE41271	GSM1012859	magnoid	CCL2	CCL1	AC2	BC_low	F_C1	Bronchial	DASC	nonTRU	AC2	C2	high_risk	intermediate	high_risk	high_risk	low_risk	high_risk	Moderate_RiskScore	2	-2.88716666666667	-0.392486842105263	0.222142857142857	-0.236384615384615	1.27820238095238
GSE41271	GSM1012860	magnoid	CCL2	CCL1	AC2	BC_high	F_C1	Bronchial	DASC	nonTRU	AC3	C1	high_risk	high_risk	high_risk	high_risk	low_risk	high_risk	High_RiskScore	2	-0.0955000000000001	-0.0400526315789474	0.684666666666667	0.81	0.244178571428571
GSE41271	GSM1012861	magnoid	CCL2	CCL1	AC2	BC_high	F_C1	Bronchial	DASC	nonTRU	AC3	C1	high_risk	high_risk	high_risk	high_risk	low_risk	high_risk	High_RiskScore	2	-1.02066666666667	0.267776315789474	0.68852380952381	0.520230769230769	0.727011904761905
GSE41271	GSM1012864	squamoid	CCL2	CCL1	AC1	BC_high	F_C1	Bronchial	DASC	nonTRU	AC3	C1	high_risk	high_risk	low_risk	high_risk	low_risk	high_risk	High_RiskScore	3	-1.57783333333333	0.155723684210526	0.155380952380953	2.00246153846154	1.09420238095238
GSE41271	GSM1012865	magnoid	CCL2	CCL1	AC2	BC_low	F_C1	Bronchial	DASC	nonTRU	AC2	C2	high_risk	high_risk	high_risk	high_risk	high_risk	high_risk	Moderate_RiskScore	2	-1.0575	-0.0271842105263159	0.668142857142857	-0.473846153846154	0.891428571428571
GSE41271	GSM1012867	magnoid	CCL2	CCL1	AC2	BC_high	F_C1	Bronchial	DASC	nonTRU	AC3	C1	high_risk	high_risk	high_risk	high_risk	low_risk	high_risk	High_RiskScore	2	-4.102	-1.55588157894737	0.132428571428571	4.66146153846154	1.60915476190476
GSE41271	GSM1012868	squamoid	CCL2	CCL1	AC1	BC_high	F_C1	Bronchial	DASC	nonTRU	AC1	C4	high_risk	intermediate	low_risk	high_risk	low_risk	low_risk	Moderate_RiskScore	3	0.516666666666666	0.73671052631579	0.878666666666667	0.577	0.0542380952380953
GSE41271	GSM1012869	bronchioid	CCL1	CCL2	AC1	BC_low	S_C2	Alveolar	Alveolar	TRU	AC1	C4	low_risk	low_risk	high_risk	high_risk	high_risk	low_risk	Low_RiskScore	1	0.293666666666667	-0.298171052631579	0.136190476190477	-0.213923076923077	-1.49979761904762
GSE41271	GSM1012871	squamoid	CCL2	CCL1	AC1	BC_high	F_C1	Bronchial	DASC	nonTRU	AC3	C1	low_risk	intermediate	low_risk	high_risk	low_risk	high_risk	High_RiskScore	3	-1.402	0.820855263157895	0.143333333333334	4.44061538461538	0.441869047619048
GSE41271	GSM1012872	squamoid	CCL2	CCL1	AC2	BC_high	F_C1	Bronchial	DASC	nonTRU	AC2	C1	high_risk	high_risk	low_risk	low_risk	high_risk	high_risk	Moderate_RiskScore	3	-0.165333333333333	0.596302631578947	0.915428571428571	-0.505846153846154	0.705523809523809
GSE41271	GSM1012873	bronchioid	CCL1	CCL2	AC2	BC_low	S_C2	Alveolar	Alveolar	TRU	AC2	C3	high_risk	low_risk	low_risk	low_risk	high_risk	low_risk	Low_RiskScore	1	1.23966666666667	-0.304736842105263	0.0347619047619048	-0.315923076923077	-1.75036904761905
GSE41271	GSM1012874	squamoid	CCL2	CCL1	AC1	BC_high	F_C1	Bronchial	DASC	nonTRU	AC3	C1	high_risk	high_risk	low_risk	high_risk	low_risk	high_risk	High_RiskScore	3	-2.12566666666667	0.334907894736842	1.0447619047619	1.01469230769231	1.50494047619048
GSE41271	GSM1012878	squamoid	CCL2	CCL1	AC2	BC_high	F_C1	Bronchial	DASC	nonTRU	AC3	C1	low_risk	intermediate	low_risk	low_risk	high_risk	high_risk	High_RiskScore	3	-1.7215	1.36471052631579	1.31657142857143	0.928692307692308	0.213261904761905
GSE41271	GSM1012879	squamoid	CCL2	CCL2	AC2	BC_high	S_C2	Alveolar	Alveolar	nonTRU	AC1	C3	low_risk	intermediate	low_risk	low_risk	low_risk	low_risk	Moderate_RiskScore	NA	0.804333333333333	0.136539473684211	0.802142857142857	0.160769230769231	-0.149380952380952
GSE41271	GSM1012885	magnoid	CCL1	CCL2	AC2	BC_low	F_C1	Bronchial	Alveolar	TRU	AC1	C1	low_risk	intermediate	low_risk	low_risk	high_risk	low_risk	Low_RiskScore	NA	-0.523833333333333	-1.11188157894737	-0.408523809523809	0.310076923076923	0.10025
GSE41271	GSM1012886	squamoid	CCL2	CCL1	AC1	BC_high	F_C1	Bronchial	DASC	nonTRU	AC1	C1	low_risk	high_risk	low_risk	high_risk	high_risk	high_risk	Moderate_RiskScore	3	0.035	1.01572368421053	0.968666666666667	0.300384615384615	0.210047619047619
GSE41271	GSM1012888	bronchioid	CCL1	CCL2	AC2	BC_low	S_C2	Alveolar	Alveolar	TRU	AC2	C3	high_risk	low_risk	low_risk	low_risk	low_risk	low_risk	Low_RiskScore	1	0.563166666666667	-0.602105263157895	-0.566571428571428	0.569230769230769	-0.869476190476191
GSE41271	GSM1012890	squamoid	CCL2	CCL1	AC1	BC_high	F_C1	Bronchial	DASC	nonTRU	AC3	C1	low_risk	high_risk	low_risk	high_risk	high_risk	high_risk	High_RiskScore	3	-0.683666666666667	0.493605263157895	0.818	0.358307692307692	0.52225
GSE41271	GSM1012891	bronchioid	CCL1	CCL2	AC1	BC_low	F_C1	Alveolar	Alveolar	TRU	AC1	C4	low_risk	intermediate	low_risk	low_risk	low_risk	low_risk	Low_RiskScore	1	1.01266666666667	0.112776315789474	-0.482666666666666	0.515230769230769	-0.292476190476191
GSE41271	GSM1012893	magnoid	CCL2	CCL1	AC2	BC_low	F_C1	Bronchial	Alveolar	nonTRU	AC2	C2	high_risk	low_risk	high_risk	low_risk	high_risk	high_risk	Moderate_RiskScore	2	0.324166666666666	-0.643171052631579	-1.78266666666667	-0.0489230769230769	0.65122619047619
GSE41271	GSM1012894	bronchioid	CCL1	CCL1	AC2	BC_high	F_C1	Alveolar	Alveolar	TRU	AC1	C4	high_risk	low_risk	low_risk	low_risk	low_risk	low_risk	Low_RiskScore	NA	1.05366666666667	-1.08603947368421	0.124380952380952	-0.374307692307692	0.522047619047619
GSE41271	GSM1012895	bronchioid	CCL1	CCL2	AC2	BC_high	S_C2	Alveolar	Alveolar	TRU	AC2	C3	low_risk	intermediate	high_risk	low_risk	low_risk	low_risk	Low_RiskScore	NA	1.58833333333333	-0.540894736842105	-0.480047619047619	0.629230769230769	-1.0102380952381
GSE41271	GSM1012897	bronchioid	CCL1	CCL2	AC1	BC_low	S_C2	Alveolar	Alveolar	TRU	AC1	C4	high_risk	low_risk	low_risk	low_risk	low_risk	low_risk	Low_RiskScore	1	-0.0149999999999997	-0.368302631578947	-0.635	0.124153846153846	-1.09457142857143
GSE41271	GSM1012899	magnoid	CCL2	CCL1	AC2	BC_high	F_C1	Bronchial	DASC	nonTRU	AC3	C1	high_risk	high_risk	high_risk	high_risk	high_risk	high_risk	High_RiskScore	2	-3.73766666666667	-2.46957894736842	-2.11785714285714	0.990153846153846	2.15028571428571
GSE41271	GSM1012900	bronchioid	CCL1	CCL1	AC1	BC_low	F_C1	Bronchial	Alveolar	TRU	AC1	C4	low_risk	intermediate	high_risk	low_risk	high_risk	high_risk	Moderate_RiskScore	NA	0.412	-0.08625	-0.205428571428571	0.342538461538462	0.151297619047619
GSE41271	GSM1012903	bronchioid	CCL1	CCL2	AC1	BC_low	S_C2	Alveolar	Alveolar	TRU	AC3	C4	low_risk	low_risk	low_risk	low_risk	high_risk	low_risk	Low_RiskScore	1	0.3565	1.14134210526316	0.875857142857143	-0.380076923076923	-1.73265476190476
GSE41271	GSM1012905	magnoid	CCL2	CCL1	AC2	BC_high	F_C1	Bronchial	DASC	nonTRU	AC3	C1	high_risk	high_risk	high_risk	high_risk	high_risk	high_risk	High_RiskScore	2	-2.30566666666667	-1.11310526315789	0.0881904761904764	1.18692307692308	1.07532142857143
GSE41271	GSM1012906	bronchioid	CCL1	CCL2	AC1	BC_high	S_C2	Alveolar	Alveolar	TRU	AC1	C4	low_risk	intermediate	low_risk	low_risk	low_risk	low_risk	Low_RiskScore	1	0.4725	0.302473684210526	0.181761904761905	0.0257692307692307	-0.471511904761905
GSE41271	GSM1012908	bronchioid	CCL1	CCL2	AC2	BC_high	S_C2	Alveolar	Alveolar	TRU	AC1	C4	low_risk	intermediate	low_risk	low_risk	high_risk	low_risk	Moderate_RiskScore	1	0.208	0.966736842105263	1.23419047619048	-0.300384615384615	-0.521809523809524
GSE41271	GSM1012909	magnoid	CCL2	CCL1	AC2	BC_low	F_C1	Bronchial	Alveolar	nonTRU	AC1	C1	high_risk	high_risk	low_risk	low_risk	low_risk	high_risk	Low_RiskScore	NA	-2.27566666666667	-0.518052631578947	-1.37619047619048	-0.256923076923077	0.624369047619048
GSE41271	GSM1012910	magnoid	CCL1	Unclassified	AC2	BC_low	S_C2	Alveolar	Alveolar	TRU	AC1	C4	low_risk	low_risk	low_risk	low_risk	high_risk	high_risk	High_RiskScore	NA	-2.31216666666667	-2.79328947368421	-1.09552380952381	0.390692307692308	-2.48065476190476
GSE41271	GSM1012917	squamoid	CCL2	CCL1	AC2	BC_low	F_C1	Bronchial	DASC	nonTRU	AC2	C1	high_risk	intermediate	high_risk	low_risk	low_risk	low_risk	Moderate_RiskScore	3	0.171	0.137815789473684	-0.0266190476190474	0.363384615384615	1.08441666666667
GSE41271	GSM1012918	magnoid	CCL2	CCL1	AC2	BC_high	F_C1	Bronchial	DASC	nonTRU	AC3	C1	high_risk	high_risk	high_risk	high_risk	high_risk	high_risk	High_RiskScore	2	-1.58666666666667	-0.0297631578947369	-0.274857142857143	-0.0052307692307693	0.628428571428571
GSE41271	GSM1012919	bronchioid	CCL1	CCL2	AC1	BC_low	S_C2	Alveolar	Alveolar	TRU	AC1	C4	high_risk	low_risk	low_risk	high_risk	high_risk	low_risk	Low_RiskScore	1	1.5025	-0.30728947368421	-0.767095238095238	-0.193692307692308	-1.15522619047619
GSE41271	GSM1012921	squamoid	CCL2	CCL1	AC2	BC_high	F_C1	Bronchial	DASC	nonTRU	AC3	C1	low_risk	intermediate	low_risk	high_risk	low_risk	high_risk	High_RiskScore	3	-2.49333333333333	0.663526315789474	2.27223809523809	1.187	-0.104690476190476
GSE41271	GSM1012923	squamoid	CCL2	CCL1	AC1	BC_high	F_C1	Bronchial	DASC	nonTRU	AC3	C1	low_risk	intermediate	high_risk	high_risk	low_risk	high_risk	High_RiskScore	3	-4.0155	0.428092105263158	1.36380952380952	6.84869230769231	1.24896428571429
GSE41271	GSM1012924	squamoid	CCL2	CCL2	AC1	BC_high	F_C1	Bronchial	DASC	nonTRU	AC3	C1	low_risk	intermediate	low_risk	high_risk	high_risk	high_risk	High_RiskScore	3	-1.12283333333333	0.923973684210526	1.94504761904762	0.239384615384615	-0.209214285714286
GSE41271	GSM1012925	bronchioid	CCL1	CCL2	AC1	BC_low	S_C2	Alveolar	Alveolar	TRU	AC1	C4	low_risk	low_risk	low_risk	low_risk	high_risk	low_risk	Moderate_RiskScore	1	0.0423333333333334	0.0954342105263157	0.705428571428572	0.443384615384615	-1.14870238095238
GSE41271	GSM1012927	bronchioid	CCL1	CCL2	AC1	BC_low	F_C1	Alveolar	Alveolar	nonTRU	AC1	C4	low_risk	low_risk	low_risk	low_risk	low_risk	low_risk	Low_RiskScore	1	-0.203666666666667	-0.0737236842105264	-1.32538095238095	0.348615384615385	-0.136130952380952
GSE41271	GSM1012928	squamoid	CCL2	CCL1	AC2	BC_low	F_C1	Bronchial	DASC	nonTRU	AC3	C4	high_risk	intermediate	low_risk	low_risk	high_risk	high_risk	High_RiskScore	3	-0.2995	0.415092105263158	-1.09271428571429	0.0949230769230769	0.556940476190476
GSE41271	GSM1012930	bronchioid	CCL1	CCL2	AC1	BC_low	S_C2	Alveolar	Alveolar	TRU	AC1	C4	low_risk	low_risk	low_risk	low_risk	low_risk	low_risk	Low_RiskScore	1	1.30533333333333	0.345657894736842	-0.773523809523809	-0.430615384615385	-1.22471428571429
GSE41271	GSM1012931	squamoid	CCL2	CCL1	AC1	BC_low	F_C1	Bronchial	Alveolar	TRU	AC1	C4	low_risk	low_risk	low_risk	low_risk	low_risk	low_risk	Moderate_RiskScore	NA	-0.6365	-0.0760921052631579	0.125857142857143	1.58253846153846	-0.332916666666667
GSE41271	GSM1012932	bronchioid	CCL1	CCL2	AC1	BC_high	S_C2	Alveolar	Alveolar	TRU	AC1	C4	high_risk	intermediate	high_risk	high_risk	high_risk	low_risk	Low_RiskScore	1	0.866	-1.30343421052632	-0.0987619047619046	0.541	-0.117285714285714
GSE41271	GSM1012933	bronchioid	CCL1	CCL2	AC1	BC_low	S_C2	Alveolar	Alveolar	TRU	AC1	C4	high_risk	low_risk	low_risk	low_risk	low_risk	low_risk	Low_RiskScore	1	-0.0729999999999997	0.925223684210526	0.0139999999999998	-0.523615384615385	-1.32883333333333
GSE41271	GSM1012934	squamoid	CCL2	CCL1	AC2	BC_high	F_C1	Bronchial	DASC	nonTRU	AC3	C1	high_risk	intermediate	low_risk	low_risk	high_risk	high_risk	High_RiskScore	3	-1.10566666666667	1.13239473684211	1.04595238095238	0.398923076923077	0.0756190476190476
GSE41271	GSM1012935	bronchioid	CCL1	CCL2	AC2	BC_low	S_C2	Alveolar	Alveolar	TRU	AC2	C3	low_risk	low_risk	low_risk	low_risk	high_risk	low_risk	Low_RiskScore	1	0.169833333333334	-0.2775	0.444	-0.129923076923077	-1.73863095238095
GSE41271	GSM1012936	bronchioid	CCL1	CCL2	AC2	BC_low	S_C2	Alveolar	Alveolar	TRU	AC1	C4	high_risk	low_risk	low_risk	low_risk	high_risk	low_risk	Low_RiskScore	1	2.17116666666667	-0.567592105263158	-1.32952380952381	-0.380538461538462	-1.05184523809524
GSE41271	GSM1012937	bronchioid	CCL1	CCL2	AC1	BC_low	S_C2	Alveolar	Alveolar	TRU	AC1	C4	low_risk	low_risk	low_risk	low_risk	low_risk	low_risk	Low_RiskScore	1	1.48466666666667	0.416657894736842	0.407047619047619	-0.0891538461538462	-1.11864285714286
GSE41271	GSM1012938	magnoid	CCL2	CCL1	AC2	BC_high	F_C1	Alveolar	DASC	nonTRU	AC2	C3	high_risk	intermediate	high_risk	low_risk	low_risk	high_risk	Moderate_RiskScore	2	0.605166666666666	0.02825	1.01847619047619	0.320538461538462	0.100607142857143
GSE41271	GSM1012940	magnoid	CCL2	CCL1	AC2	BC_low	F_C1	Bronchial	DASC	nonTRU	AC3	C2	high_risk	high_risk	high_risk	high_risk	low_risk	high_risk	High_RiskScore	2	-5.26483333333333	-0.563710526315789	-0.404523809523809	-0.375846153846154	1.55722619047619
GSE41271	GSM1012941	bronchioid	CCL1	CCL2	AC1	BC_low	S_C2	Alveolar	Alveolar	TRU	AC1	C4	high_risk	intermediate	high_risk	high_risk	low_risk	low_risk	Low_RiskScore	1	1.90083333333333	-0.741171052631579	-1.32052380952381	-0.0437692307692308	-0.204321428571429
GSE41271	GSM1012943	squamoid	CCL2	CCL1	AC2	BC_low	F_C1	Bronchial	DASC	nonTRU	AC3	C1	high_risk	high_risk	low_risk	high_risk	high_risk	high_risk	High_RiskScore	3	-2.54883333333333	0.0476842105263157	0.126714285714286	0.646	1.19358333333333
GSE41271	GSM1012944	bronchioid	CCL1	CCL2	AC2	BC_low	S_C2	Alveolar	Alveolar	TRU	AC1	C4	low_risk	low_risk	low_risk	low_risk	low_risk	low_risk	Moderate_RiskScore	1	-1.54783333333333	-0.801394736842105	-0.275238095238095	0.133923076923077	-1.94627380952381
GSE41271	GSM1012945	magnoid	CCL2	CCL1	AC2	BC_low	F_C1	Bronchial	DASC	nonTRU	AC2	C2	high_risk	high_risk	high_risk	high_risk	low_risk	high_risk	Low_RiskScore	2	-0.594833333333333	-4.17748684210526	-2.65514285714286	-0.302	1.17039285714286
GSE41271	GSM1012946	bronchioid	CCL1	CCL2	AC1	BC_low	S_C2	Alveolar	Alveolar	TRU	AC1	C4	high_risk	low_risk	low_risk	low_risk	high_risk	low_risk	Low_RiskScore	1	1.49883333333333	0.464973684210526	-0.677095238095238	-0.300153846153846	-0.572
GSE41271	GSM1012950	squamoid	CCL2	CCL1	AC1	BC_high	F_C1	Bronchial	DASC	nonTRU	AC3	C1	high_risk	high_risk	high_risk	high_risk	high_risk	high_risk	High_RiskScore	3	0.0880000000000005	0.525526315789474	-0.178523809523809	1.327	0.991071428571429
GSE41271	GSM1012951	bronchioid	CCL1	CCL2	AC1	BC_low	S_C2	Alveolar	Alveolar	TRU	AC1	C4	low_risk	intermediate	high_risk	low_risk	low_risk	low_risk	Low_RiskScore	1	1.5725	-0.0507368421052632	-0.799714285714286	0.199076923076923	-0.39902380952381
GSE41271	GSM1012952	bronchioid	CCL1	CCL2	AC1	BC_high	S_C2	Alveolar	Alveolar	TRU	AC1	C4	low_risk	intermediate	low_risk	low_risk	high_risk	low_risk	Moderate_RiskScore	1	0.467	0.965763157894737	0.756571428571429	0.860538461538462	-1.1935119047619
GSE41271	GSM1012954	magnoid	CCL2	CCL1	AC2	BC_high	F_C1	Bronchial	Alveolar	nonTRU	AC2	C1	high_risk	intermediate	high_risk	high_risk	high_risk	high_risk	Moderate_RiskScore	2	0.394	-0.402092105263158	0.216619047619048	-0.501846153846154	0.4235
GSE41271	GSM1012956	squamoid	CCL2	CCL1	AC2	BC_high	F_C1	Bronchial	DASC	nonTRU	AC2	C1	high_risk	high_risk	high_risk	high_risk	high_risk	high_risk	Moderate_RiskScore	3	0.307333333333334	0.186315789473684	0.698809523809524	0.573307692307692	0.842571428571429
GSE41271	GSM1012957	bronchioid	CCL1	CCL2	AC2	BC_high	S_C2	Alveolar	Alveolar	TRU	AC2	C3	low_risk	low_risk	low_risk	low_risk	high_risk	low_risk	Low_RiskScore	NA	-0.100833333333333	0.283473684210526	0.846333333333333	0.169307692307692	-0.840511904761905
GSE41271	GSM1012959	squamoid	CCL1	CCL1	AC1	BC_low	F_C1	Bronchial	Alveolar	nonTRU	AC1	C1	low_risk	high_risk	low_risk	low_risk	low_risk	high_risk	Moderate_RiskScore	NA	0.7795	0.6785	-0.812904761904762	-0.172538461538462	0.87725
GSE41271	GSM1012960	bronchioid	CCL1	CCL2	AC1	BC_low	S_C2	Alveolar	Alveolar	TRU	AC1	C4	high_risk	low_risk	low_risk	low_risk	high_risk	low_risk	Low_RiskScore	1	0.3985	-0.171855263157895	0.222476190476191	-0.392384615384615	-1.13703571428571
GSE41271	GSM1012961	squamoid	CCL2	CCL1	AC1	BC_high	F_C1	Bronchial	DASC	nonTRU	AC3	C1	high_risk	intermediate	high_risk	low_risk	high_risk	high_risk	High_RiskScore	3	-0.568333333333333	-0.0284473684210526	-0.968523809523809	0.912692307692308	0.693047619047619
GSE41271	GSM1012962	squamoid	CCL2	CCL1	AC1	BC_high	F_C1	Bronchial	DASC	nonTRU	AC3	C1	high_risk	high_risk	high_risk	low_risk	high_risk	high_risk	High_RiskScore	3	-1.07233333333333	0.158578947368421	-0.119142857142857	6.25346153846154	1.27958333333333
GSE41271	GSM1012963	bronchioid	CCL1	CCL2	AC1	BC_low	S_C2	Alveolar	Alveolar	TRU	AC1	C4	low_risk	low_risk	low_risk	low_risk	low_risk	low_risk	Low_RiskScore	1	1.01	0.829842105263158	-0.185857142857143	-0.579615384615385	-0.9975
GSE41271	GSM1012964	bronchioid	CCL1	CCL2	AC1	BC_low	S_C2	Alveolar	Alveolar	TRU	AC1	C4	high_risk	low_risk	low_risk	low_risk	high_risk	low_risk	Low_RiskScore	1	0.82	-0.553802631578947	-0.337571428571429	-0.496692307692308	-1.73021428571429
GSE41271	GSM1012966	bronchioid	CCL1	CCL2	AC1	BC_high	S_C2	Alveolar	Alveolar	TRU	AC1	C4	low_risk	intermediate	low_risk	high_risk	high_risk	low_risk	Moderate_RiskScore	1	0.7565	0.793986842105263	1.02214285714286	0.779923076923077	-0.677797619047619
GSE41271	GSM1012967	bronchioid	CCL1	CCL2	AC1	BC_low	S_C2	Alveolar	Alveolar	TRU	AC1	C4	high_risk	low_risk	low_risk	low_risk	high_risk	low_risk	Low_RiskScore	1	1.2745	0.1035	-0.472333333333333	-0.431692307692308	-0.677440476190476
GSE41271	GSM1012968	bronchioid	CCL1	CCL2	AC2	BC_low	S_C2	Alveolar	Alveolar	TRU	AC1	C4	low_risk	low_risk	low_risk	low_risk	high_risk	low_risk	Low_RiskScore	1	0.441166666666667	0.84425	0.302285714285714	-0.377769230769231	-0.456214285714286
GSE41271	GSM1012969	magnoid	CCL1	CCL2	AC2	BC_high	S_C2	Alveolar	Alveolar	TRU	AC2	C3	high_risk	intermediate	high_risk	high_risk	high_risk	low_risk	Low_RiskScore	NA	0.796333333333333	-1.34359210526316	0.309238095238095	-0.102923076923077	-0.598095238095238
GSE41271	GSM1012970	squamoid	CCL2	CCL1	AC1	BC_high	F_C1	Bronchial	DASC	nonTRU	AC3	C1	high_risk	high_risk	low_risk	low_risk	high_risk	high_risk	Moderate_RiskScore	3	-0.588333333333333	0.787368421052632	0.880952380952381	0.343461538461538	0.395333333333333
GSE41271	GSM1012971	bronchioid	CCL1	CCL2	AC1	BC_low	S_C2	Alveolar	Alveolar	TRU	AC1	C4	low_risk	low_risk	low_risk	low_risk	low_risk	low_risk	Low_RiskScore	1	1.06133333333333	0.111078947368421	-0.584714285714286	-0.322461538461538	-0.56775
GSE41271	GSM1012972	squamoid	CCL2	CCL1	AC2	BC_low	F_C1	Bronchial	DASC	TRU	AC3	C1	low_risk	low_risk	low_risk	low_risk	low_risk	high_risk	High_RiskScore	3	-2.59616666666667	-0.165407894736842	-2.27890476190476	0.114615384615385	-1.09845238095238
GSE41271	GSM1012974	bronchioid	CCL1	CCL2	AC1	BC_high	S_C2	Alveolar	Alveolar	TRU	AC3	C4	low_risk	low_risk	low_risk	low_risk	low_risk	low_risk	Moderate_RiskScore	1	0.3925	1.25381578947368	1.14457142857143	0.565923076923077	-0.774690476190476
GSE41271	GSM1012975	magnoid	CCL2	CCL1	AC2	BC_high	F_C1	Bronchial	DASC	nonTRU	AC3	C1	high_risk	low_risk	high_risk	high_risk	high_risk	high_risk	High_RiskScore	2	-4.2185	-1.81586842105263	0.482142857142857	2.33538461538462	-0.95847619047619
GSE41271	GSM1012976	squamoid	CCL2	CCL1	AC1	BC_high	F_C1	Bronchial	DASC	nonTRU	AC1	C4	low_risk	intermediate	low_risk	high_risk	high_risk	high_risk	Moderate_RiskScore	3	0.348333333333333	1.15352631578947	0.147619047619048	0.0293076923076923	0.523547619047619
GSE41271	GSM1012978	squamoid	CCL2	CCL1	AC1	BC_high	F_C1	Bronchial	DASC	nonTRU	AC2	C1	high_risk	high_risk	high_risk	low_risk	low_risk	high_risk	High_RiskScore	3	0.146333333333333	0.801131578947368	-0.910571428571428	1.12423076923077	1.2952619047619
GSE41271	GSM1012979	squamoid	CCL2	CCL2	AC1	BC_high	F_C1	Bronchial	DASC	nonTRU	AC1	C1	high_risk	intermediate	low_risk	high_risk	low_risk	low_risk	Moderate_RiskScore	3	0.196833333333334	1.127	0.387142857142857	0.533769230769231	0.143071428571429
GSE41271	GSM1012981	magnoid	CCL1	CCL1	AC2	BC_high	F_C1	Alveolar	Alveolar	nonTRU	AC2	C3	high_risk	high_risk	high_risk	high_risk	high_risk	high_risk	Moderate_RiskScore	NA	0.478666666666667	-0.913447368421053	-0.624428571428571	0.00869230769230762	0.427404761904762
GSE41271	GSM1012982	bronchioid	CCL1	CCL2	AC2	BC_high	S_C2	Bronchial	Alveolar	TRU	AC2	C4	high_risk	intermediate	high_risk	high_risk	low_risk	low_risk	Moderate_RiskScore	NA	1.36566666666667	-0.251947368421053	-1.12319047619048	2.53353846153846	-0.401309523809524
GSE41271	GSM1012983	magnoid	CCL1	CCL2	AC2	BC_low	F_C1	Alveolar	Alveolar	TRU	AC1	C4	low_risk	low_risk	high_risk	high_risk	low_risk	low_risk	Low_RiskScore	NA	0.812333333333333	-1.47235526315789	-0.439571428571428	-0.014846153846154	-0.358845238095238
GSE41271	GSM1012984	squamoid	Unclassified	CCL1	AC2	BC_low	F_C1	Bronchial	Alveolar	TRU	AC1	C4	low_risk	low_risk	high_risk	low_risk	high_risk	low_risk	Moderate_RiskScore	NA	0.267666666666667	-0.0637368421052632	-0.772190476190476	1.22684615384615	-0.240119047619048
GSE41271	GSM1012985	magnoid	CCL1	CCL2	AC2	BC_low	F_C1	Alveolar	Alveolar	TRU	AC1	C4	low_risk	low_risk	high_risk	high_risk	low_risk	low_risk	Low_RiskScore	NA	1.028	-2.2115	-3.04566666666667	-0.324615384615385	-1.9115
GSE41271	GSM1012986	magnoid	CCL2	CCL1	AC2	BC_low	F_C1	Bronchial	DASC	nonTRU	AC2	C2	high_risk	high_risk	low_risk	low_risk	high_risk	high_risk	Moderate_RiskScore	2	-1.86733333333333	0.235960526315789	-0.597142857142857	-0.451230769230769	1.39992857142857
GSE41271	GSM1012987	bronchioid	CCL1	CCL2	AC1	BC_low	S_C2	Alveolar	Alveolar	TRU	AC1	C4	low_risk	intermediate	low_risk	high_risk	low_risk	low_risk	Low_RiskScore	1	0.7095	-0.628947368421053	0.304380952380952	0.389923076923077	-0.51475
GSE41271	GSM1012989	bronchioid	CCL2	CCL2	AC1	BC_low	F_C1	Alveolar	Alveolar	TRU	AC1	C4	low_risk	low_risk	low_risk	low_risk	low_risk	low_risk	Low_RiskScore	1	-0.0773333333333337	-0.121342105263158	-0.139952380952381	0.0933076923076922	-0.134809523809524
GSE41271	GSM1012990	bronchioid	CCL1	CCL2	AC1	BC_low	S_C2	Alveolar	Alveolar	TRU	AC3	C4	low_risk	low_risk	low_risk	low_risk	high_risk	low_risk	Moderate_RiskScore	1	0.588166666666667	1.0415	-0.074095238095238	0.991384615384615	-1.08880952380952
GSE41271	GSM1012991	magnoid	CCL2	CCL1	AC2	BC_high	F_C1	Bronchial	DASC	nonTRU	AC3	C1	high_risk	high_risk	high_risk	high_risk	high_risk	high_risk	High_RiskScore	2	0.5245	-1.56868421052632	-1.92747619047619	1.84446153846154	1.55307142857143
GSE41271	GSM1012992	squamoid	CCL2	CCL1	AC2	BC_high	F_C1	Bronchial	DASC	nonTRU	AC3	C1	low_risk	high_risk	high_risk	high_risk	low_risk	high_risk	High_RiskScore	3	-1.88766666666667	-0.557947368421053	0.695761904761905	4.84023076923077	0.974511904761905
GSE41271	GSM1012994	magnoid	CCL2	CCL1	AC2	BC_low	F_C1	Bronchial	DASC	nonTRU	AC3	C2	high_risk	high_risk	high_risk	high_risk	low_risk	high_risk	High_RiskScore	2	-3.167	-2.46943421052632	-1.94861904761905	0.174923076923077	2.1632380952381
GSE41271	GSM1012995	squamoid	CCL1	CCL2	AC1	BC_high	F_C1	Alveolar	DASC	nonTRU	AC3	C4	low_risk	intermediate	low_risk	low_risk	high_risk	high_risk	High_RiskScore	NA	-0.307333333333333	1.38559210526316	-0.113523809523809	0.198	0.0212738095238095
GSE41271	GSM1012996	bronchioid	CCL2	CCL2	AC2	BC_low	F_C1	Bronchial	Alveolar	TRU	AC1	C4	high_risk	high_risk	low_risk	high_risk	low_risk	low_risk	Moderate_RiskScore	NA	-0.795166666666666	0.150355263157895	0.699666666666667	-0.457461538461538	-0.27452380952381
GSE41271	GSM1012997	magnoid	CCL1	CCL2	AC2	BC_low	S_C2	Alveolar	Alveolar	TRU	AC2	C3	low_risk	low_risk	high_risk	low_risk	high_risk	low_risk	Low_RiskScore	NA	1.95716666666667	-1.72044736842105	-1.02804761904762	-0.167384615384615	-0.766607142857143
GSE41271	GSM1012999	squamoid	CCL2	CCL2	AC1	BC_high	F_C1	Bronchial	DASC	nonTRU	AC3	C1	high_risk	low_risk	high_risk	low_risk	high_risk	high_risk	High_RiskScore	3	0.13	0.933263157894737	0.917571428571429	2.71015384615385	0.0280595238095238
GSE41271	GSM1013000	bronchioid	CCL1	CCL2	AC1	BC_high	S_C2	Alveolar	Alveolar	TRU	AC1	C4	low_risk	intermediate	low_risk	low_risk	low_risk	low_risk	Low_RiskScore	1	-0.407833333333333	0.367013157894737	-0.00266666666666667	-0.372615384615385	-0.354488095238095
GSE41271	GSM1013001	magnoid	CCL2	CCL1	AC2	BC_high	F_C1	Alveolar	DASC	nonTRU	AC3	C1	high_risk	high_risk	low_risk	low_risk	high_risk	high_risk	High_RiskScore	NA	-0.715333333333333	0.637105263157895	0.273666666666667	-0.0121538461538463	1.04305952380952
GSE41271	GSM1013003	magnoid	CCL2	CCL1	AC2	BC_high	F_C1	Bronchial	DASC	nonTRU	AC3	C1	high_risk	high_risk	high_risk	high_risk	high_risk	high_risk	High_RiskScore	2	-0.226333333333333	0.505710526315789	-1.01028571428571	0.606153846153846	1.14375
GSE41271	GSM1013005	magnoid	CCL2	CCL1	AC2	BC_high	F_C1	Bronchial	DASC	nonTRU	AC2	C2	high_risk	high_risk	high_risk	low_risk	high_risk	high_risk	Moderate_RiskScore	2	-1.73116666666667	-2.14622368421053	-0.416761904761905	0.769923076923077	0.880928571428571
GSE41271	GSM1013006	bronchioid	CCL1	CCL2	AC1	BC_low	S_C2	Alveolar	Alveolar	TRU	AC1	C4	low_risk	low_risk	low_risk	low_risk	high_risk	low_risk	Moderate_RiskScore	1	-0.4085	0.741197368421053	0.320619047619048	0.887076923076923	-0.389369047619048
GSE41271	GSM1013007	bronchioid	CCL1	CCL2	AC1	BC_high	S_C2	Alveolar	Alveolar	TRU	AC1	C4	low_risk	low_risk	low_risk	low_risk	high_risk	low_risk	Low_RiskScore	1	2.166	-0.0472894736842105	-0.71447619047619	0.143307692307692	-1.13140476190476
GSE41271	GSM1013008	magnoid	CCL2	CCL1	AC2	BC_high	F_C1	Bronchial	DASC	nonTRU	AC2	C2	high_risk	intermediate	high_risk	high_risk	high_risk	high_risk	Moderate_RiskScore	2	-1.422	-0.63771052631579	-0.679571428571428	-0.162769230769231	0.566404761904762
GSE41271	GSM1013009	squamoid	CCL2	CCL1	AC2	BC_high	F_C1	Alveolar	Alveolar	nonTRU	AC1	C3	low_risk	intermediate	low_risk	low_risk	high_risk	low_risk	Moderate_RiskScore	NA	0.597166666666667	0.109039473684211	0.108476190476191	-0.312384615384615	0.438571428571429
GSE41271	GSM1013010	squamoid	CCL2	CCL2	AC2	BC_low	S_C2	Bronchial	Alveolar	TRU	AC3	C1	low_risk	low_risk	low_risk	low_risk	high_risk	high_risk	Moderate_RiskScore	NA	-1.91983333333333	-0.121828947368421	0.655	0.301230769230769	-0.464583333333333
GSE41271	GSM1013011	magnoid	CCL1	CCL1	AC2	BC_low	S_C2	Alveolar	Alveolar	TRU	AC2	C3	low_risk	low_risk	high_risk	high_risk	low_risk	low_risk	Low_RiskScore	NA	1.25233333333333	-2.23622368421053	-0.845523809523809	-0.200769230769231	-0.370059523809524
GSE41271	GSM1013012	bronchioid	CCL1	CCL2	AC1	BC_low	S_C2	Alveolar	Alveolar	TRU	AC1	C4	low_risk	low_risk	low_risk	low_risk	high_risk	low_risk	Low_RiskScore	1	1.9895	0.200368421052632	-1.22190476190476	0.0109230769230769	-1.71407142857143
GSE41271	GSM1013013	bronchioid	CCL1	CCL2	AC1	BC_low	F_C1	Alveolar	Alveolar	TRU	AC1	C4	high_risk	low_risk	low_risk	low_risk	low_risk	low_risk	Moderate_RiskScore	1	-0.938666666666666	-0.340578947368421	-0.0653333333333333	0.185846153846154	-1.0482380952381
GSE41271	GSM1013014	magnoid	CCL2	CCL1	AC2	BC_high	F_C1	Bronchial	Alveolar	TRU	AC3	C3	high_risk	intermediate	high_risk	high_risk	high_risk	high_risk	High_RiskScore	NA	-0.417833333333333	-0.517776315789474	-0.261142857142857	1.45	0.274345238095238
GSE41271	GSM1013015	squamoid	CCL2	CCL1	AC2	BC_high	F_C1	Bronchial	DASC	nonTRU	AC3	C1	low_risk	high_risk	high_risk	low_risk	low_risk	high_risk	High_RiskScore	3	-3.88083333333333	-0.758763157894737	-0.613142857142857	1.56515384615385	0.682857142857143
GSE41271	GSM1013016	bronchioid	CCL1	CCL2	AC1	BC_high	S_C2	Alveolar	Alveolar	TRU	AC3	C3	low_risk	intermediate	high_risk	high_risk	low_risk	low_risk	Moderate_RiskScore	NA	0.550333333333333	0.538276315789474	0.321047619047619	0.819461538461538	-0.375142857142857
GSE41271	GSM1013018	bronchioid	CCL1	CCL2	AC2	BC_low	S_C2	Alveolar	Alveolar	TRU	AC1	C4	low_risk	intermediate	low_risk	high_risk	low_risk	low_risk	Low_RiskScore	1	1.475	-0.849407894736842	-0.85	-0.545307692307692	-1.11404761904762
GSE41271	GSM1013019	bronchioid	CCL1	CCL2	AC1	BC_low	S_C2	Alveolar	Alveolar	TRU	AC1	C4	low_risk	low_risk	low_risk	low_risk	low_risk	low_risk	Moderate_RiskScore	1	-0.287833333333333	0.143815789473684	-0.292095238095238	0.124846153846154	-0.634392857142857
GSE41271	GSM1013020	bronchioid	CCL1	CCL2	AC1	BC_high	S_C2	Bronchial	Alveolar	TRU	AC1	C4	low_risk	high_risk	low_risk	high_risk	low_risk	high_risk	Moderate_RiskScore	1	-0.00599999999999978	-0.376263157894737	-0.784238095238095	3.95069230769231	0.126892857142857
GSE41271	GSM1013021	bronchioid	CCL1	CCL2	AC1	BC_low	S_C2	Alveolar	Alveolar	TRU	AC1	C4	low_risk	intermediate	low_risk	low_risk	high_risk	low_risk	Low_RiskScore	1	1.8415	-0.705644736842105	-1.15747619047619	0.0573076923076923	-0.24702380952381
GSE41271	GSM1013025	squamoid	CCL2	CCL1	AC1	BC_low	F_C1	Bronchial	DASC	nonTRU	AC3	C1	low_risk	intermediate	low_risk	low_risk	high_risk	high_risk	High_RiskScore	3	-1.661	1.12332894736842	0.288333333333334	0.316230769230769	0.404511904761905
GSE41271	GSM1013028	magnoid	CCL2	CCL1	AC2	BC_low	F_C1	Bronchial	DASC	nonTRU	AC3	C1	high_risk	high_risk	low_risk	low_risk	high_risk	high_risk	High_RiskScore	NA	-1.3905	0.503697368421053	-1.53380952380952	0.244461538461538	0.0524642857142857
GSE41271	GSM1013032	magnoid	CCL2	CCL1	AC2	BC_high	F_C1	Bronchial	DASC	nonTRU	AC3	C1	high_risk	high_risk	high_risk	high_risk	low_risk	high_risk	High_RiskScore	2	-2.19766666666667	-2.12268421052632	-0.360952380952381	3.29561538461538	1.39438095238095
GSE41271	GSM1013033	magnoid	CCL1	CCL2	AC2	BC_low	S_C2	Alveolar	Alveolar	TRU	AC2	C3	low_risk	low_risk	high_risk	high_risk	high_risk	low_risk	Low_RiskScore	NA	1.82	-1.34668421052632	-1.32185714285714	0.005076923076923	-1.4484880952381
GSE41271	GSM1013035	bronchioid	CCL1	CCL2	AC1	BC_low	S_C2	Alveolar	Alveolar	TRU	AC1	C4	low_risk	low_risk	high_risk	high_risk	low_risk	low_risk	Low_RiskScore	1	1.701	0.0698026315789474	-1.3252380952381	0.251230769230769	-1.05964285714286
GSE41271	GSM1013036	squamoid	CCL2	CCL1	AC1	BC_high	F_C1	Bronchial	DASC	nonTRU	AC3	C1	high_risk	high_risk	high_risk	high_risk	low_risk	high_risk	High_RiskScore	3	-3.2025	-1.02414473684211	-0.0792857142857143	5.53307692307692	0.891857142857143
GSE41271	GSM1013038	bronchioid	CCL1	CCL2	AC1	BC_low	S_C2	Alveolar	Alveolar	TRU	AC1	C4	low_risk	low_risk	low_risk	low_risk	high_risk	low_risk	Low_RiskScore	1	1.5375	-0.263421052631579	-0.373238095238095	0.459384615384615	-1.4455
GSE41271	GSM1013041	magnoid	CCL2	CCL1	AC2	BC_high	F_C1	Alveolar	DASC	nonTRU	AC1	C1	high_risk	high_risk	high_risk	high_risk	low_risk	low_risk	Low_RiskScore	NA	0.5925	-1.22305263157895	-0.629857142857143	0.219153846153846	0.843214285714286
GSE41271	GSM1013042	bronchioid	CCL1	CCL2	AC1	BC_low	S_C2	Alveolar	Alveolar	TRU	AC1	C4	low_risk	low_risk	low_risk	high_risk	low_risk	low_risk	Low_RiskScore	1	0.894	0.552328947368421	0.248476190476191	-0.393692307692308	-1.65066666666667
GSE41271	GSM1013043	magnoid	CCL1	CCL2	AC2	BC_low	S_C2	Alveolar	Alveolar	TRU	AC2	C3	low_risk	low_risk	high_risk	high_risk	low_risk	low_risk	Low_RiskScore	NA	0.683	-0.63553947368421	-0.964809523809524	-0.262615384615385	-1.03972619047619
GSE41271	GSM1013044	squamoid	CCL2	CCL1	AC1	BC_high	F_C1	Bronchial	DASC	nonTRU	AC3	C1	high_risk	high_risk	high_risk	high_risk	low_risk	high_risk	High_RiskScore	3	-0.0803333333333335	-0.0802631578947368	2.30390476190476	1.10030769230769	0.0321309523809524
GSE41271	GSM1013045	bronchioid	CCL2	CCL2	AC2	BC_low	S_C2	Bronchial	Alveolar	TRU	AC1	C4	high_risk	intermediate	high_risk	low_risk	high_risk	low_risk	Moderate_RiskScore	1	-0.0108333333333333	-0.410618421052632	0.85	1.99015384615385	-0.688845238095238
GSE41271	GSM1013047	squamoid	CCL2	CCL1	AC2	BC_low	F_C1	Bronchial	DASC	nonTRU	AC3	C1	high_risk	low_risk	low_risk	low_risk	low_risk	high_risk	Moderate_RiskScore	3	-4.2915	-2.32793421052632	0.285571428571429	-0.302769230769231	-0.146261904761905
GSE41271	GSM1013048	squamoid	CCL2	CCL1	AC2	BC_low	F_C1	Bronchial	DASC	nonTRU	AC3	C1	low_risk	intermediate	low_risk	high_risk	high_risk	high_risk	High_RiskScore	3	-2.51283333333333	0.252881578947368	0.756571428571429	-0.00853846153846162	-0.264583333333333
GSE41271	GSM1013049	bronchioid	CCL1	CCL2	AC2	BC_low	S_C2	Alveolar	Alveolar	TRU	AC2	C4	low_risk	low_risk	low_risk	high_risk	high_risk	low_risk	Low_RiskScore	1	1.095	0.702815789473684	0.995619047619048	0.0918461538461539	-1.64263095238095
GSE41271	GSM1013052	squamoid	CCL2	CCL1	AC2	BC_high	F_C1	Bronchial	DASC	nonTRU	AC3	C1	high_risk	intermediate	high_risk	high_risk	high_risk	high_risk	High_RiskScore	3	-1.58833333333333	-1.49381578947368	0.881571428571429	3.82592307692308	0.00894047619047623
GSE41271	GSM1013053	magnoid	CCL1	CCL2	AC2	BC_low	S_C2	Alveolar	Alveolar	TRU	AC2	C3	low_risk	intermediate	high_risk	high_risk	low_risk	low_risk	Low_RiskScore	NA	1.59716666666667	-0.509013157894737	-1.38695238095238	0.0761538461538461	-1.02047619047619
GSE41271	GSM1013055	bronchioid	Unclassified	CCL2	AC2	BC_low	S_C2	Bronchial	Alveolar	TRU	AC1	C2	high_risk	low_risk	low_risk	low_risk	low_risk	low_risk	Low_RiskScore	NA	-1.84633333333333	-1.10684210526316	-0.111095238095238	1.81492307692308	-1.37480952380952
GSE41271	GSM1013056	magnoid	CCL1	Unclassified	AC2	BC_low	S_C2	Alveolar	Alveolar	TRU	AC2	C3	low_risk	low_risk	high_risk	high_risk	low_risk	low_risk	Low_RiskScore	NA	2.03266666666667	-2.99659210526316	-2.58238095238095	-0.252846153846154	-1.36528571428571
GSE41271	GSM1013057	squamoid	Unclassified	CCL2	AC1	BC_high	F_C1	Bronchial	Alveolar	nonTRU	AC3	C4	low_risk	intermediate	low_risk	high_risk	low_risk	high_risk	High_RiskScore	NA	0.789	0.441855263157895	0.406952380952381	1.57238461538462	0.24897619047619
GSE41271	GSM1013058	magnoid	CCL2	CCL1	AC2	BC_low	F_C1	Bronchial	DASC	nonTRU	AC1	C1	high_risk	high_risk	high_risk	high_risk	high_risk	high_risk	Moderate_RiskScore	NA	-1.07483333333333	-0.800118421052631	-1.65680952380952	0.0290769230769231	1.705
GSE41271	GSM1013059	bronchioid	CCL1	CCL2	AC1	BC_high	S_C2	Alveolar	Alveolar	TRU	AC3	C4	high_risk	intermediate	low_risk	low_risk	low_risk	low_risk	Moderate_RiskScore	1	1.0465	1.14022368421053	0.323	-0.177538461538462	-0.137702380952381
GSE41271	GSM1013060	magnoid	Unclassified	CCL1	AC2	BC_low	F_C1	Bronchial	Alveolar	nonTRU	AC2	C2	high_risk	high_risk	high_risk	high_risk	low_risk	low_risk	Moderate_RiskScore	NA	-0.281166666666667	-1.34940789473684	-1.89209523809524	-0.160384615384615	0.653488095238095
GSE41271	GSM1013061	squamoid	CCL2	CCL2	AC2	BC_high	F_C1	Bronchial	DASC	nonTRU	AC3	C1	high_risk	intermediate	low_risk	low_risk	low_risk	high_risk	High_RiskScore	3	-0.655833333333333	1.01771052631579	0.501476190476191	1.47607692307692	-0.167630952380952
GSE41271	GSM1013063	magnoid	CCL2	CCL1	AC2	BC_high	F_C1	Bronchial	DASC	nonTRU	AC2	C1	low_risk	high_risk	low_risk	high_risk	high_risk	low_risk	Moderate_RiskScore	2	-0.319333333333333	-0.5315	-0.214285714285714	0.250615384615385	0.614880952380952
GSE41271	GSM1013065	magnoid	CCL2	CCL1	AC2	BC_low	F_C1	Bronchial	DASC	nonTRU	AC1	C1	high_risk	high_risk	high_risk	high_risk	low_risk	high_risk	High_RiskScore	NA	-2.85983333333333	-1.15806578947368	-0.0910476190476188	0.443076923076923	1.81788095238095
GSE41271	GSM1013066	bronchioid	CCL1	CCL2	AC1	BC_high	S_C2	Alveolar	Alveolar	TRU	AC1	C4	low_risk	low_risk	low_risk	low_risk	high_risk	low_risk	Moderate_RiskScore	1	-0.764333333333333	-0.000236842105263243	-0.829190476190476	-0.256461538461539	-1.02420238095238
GSE41271	GSM1013067	squamoid	CCL2	CCL1	AC2	BC_high	F_C1	Bronchial	DASC	nonTRU	AC3	C1	high_risk	high_risk	low_risk	low_risk	low_risk	high_risk	High_RiskScore	3	-3.67133333333333	-0.736986842105263	0.690809523809524	0.698769230769231	1.12605952380952
GSE41271	GSM1013068	squamoid	CCL1	CCL2	AC1	BC_high	F_C1	Alveolar	Alveolar	nonTRU	AC3	C4	low_risk	low_risk	low_risk	low_risk	low_risk	high_risk	High_RiskScore	NA	0.287166666666667	0.896881578947368	0.766523809523809	1.25607692307692	0.481095238095238
GSE41271	GSM1013070	squamoid	CCL2	CCL1	AC1	BC_low	F_C1	Bronchial	DASC	nonTRU	AC3	C1	high_risk	intermediate	low_risk	high_risk	low_risk	high_risk	Moderate_RiskScore	3	0.327666666666667	0.908065789473684	-0.11047619047619	-0.0413846153846154	0.45675
GSE41271	GSM1013072	magnoid	CCL2	CCL1	AC2	BC_high	F_C1	Bronchial	DASC	nonTRU	AC3	C1	low_risk	high_risk	low_risk	high_risk	high_risk	high_risk	High_RiskScore	2	-1.80883333333333	-0.803565789473684	0.200238095238095	0.274153846153846	0.835107142857143
GSE41271	GSM1013073	magnoid	CCL2	CCL1	AC2	BC_low	F_C1	Bronchial	DASC	nonTRU	AC2	C2	high_risk	high_risk	high_risk	high_risk	low_risk	high_risk	High_RiskScore	2	-3.54816666666667	-0.0547105263157895	0.0677619047619049	-0.216	1.32120238095238
GSE41271	GSM1013074	bronchioid	CCL1	CCL2	AC1	BC_high	S_C2	Alveolar	Alveolar	TRU	AC1	C4	low_risk	intermediate	low_risk	low_risk	low_risk	low_risk	Low_RiskScore	1	1.16733333333333	0.78003947368421	0.736761904761905	-0.214384615384615	-0.807880952380952
GSE41271	GSM1013075	squamoid	CCL2	CCL1	AC1	BC_high	F_C1	Bronchial	DASC	nonTRU	AC1	C1	high_risk	high_risk	low_risk	low_risk	low_risk	high_risk	High_RiskScore	3	-0.8955	0.59925	0.0492857142857145	0.759923076923077	1.12328571428571
GSE41271	GSM1013076	squamoid	CCL2	CCL1	AC1	BC_high	F_C1	Bronchial	DASC	nonTRU	AC3	C1	high_risk	high_risk	high_risk	high_risk	high_risk	high_risk	High_RiskScore	3	-1.5175	0.645618421052631	0.0976190476190477	1.64530769230769	1.19783333333333
GSE41271	GSM1013082	bronchioid	CCL1	CCL2	AC1	BC_low	S_C2	Bronchial	Alveolar	TRU	AC3	C1	high_risk	high_risk	low_risk	low_risk	high_risk	high_risk	Moderate_RiskScore	NA	0.0466666666666667	1.13947368421053	0.70452380952381	0.848461538461538	0.16575
GSE41271	GSM1013083	magnoid	CCL1	CCL2	AC2	BC_high	S_C2	Alveolar	Alveolar	TRU	AC2	C3	low_risk	high_risk	high_risk	high_risk	high_risk	low_risk	Moderate_RiskScore	NA	0.868166666666667	-0.764236842105263	0.442333333333334	0.869538461538461	-0.602333333333333
GSE41271	GSM1013087	bronchioid	CCL1	CCL2	AC1	BC_high	S_C2	Alveolar	Alveolar	TRU	AC3	C4	low_risk	intermediate	low_risk	low_risk	high_risk	low_risk	Moderate_RiskScore	1	0.409666666666667	1.48177631578947	0.28252380952381	0.431846153846154	-0.421571428571429
GSE41271	GSM1013088	bronchioid	CCL1	CCL2	AC2	BC_low	S_C2	Alveolar	Alveolar	TRU	AC2	C3	low_risk	low_risk	low_risk	low_risk	high_risk	low_risk	Low_RiskScore	1	0.810666666666667	0.09975	-1.42980952380952	-0.292846153846154	-1.51564285714286
GSE41271	GSM1013091	magnoid	CCL2	CCL1	AC2	BC_low	F_C1	Bronchial	DASC	nonTRU	AC3	C1	high_risk	high_risk	low_risk	low_risk	low_risk	high_risk	Moderate_RiskScore	NA	-0.879333333333333	-0.0743815789473685	-0.910047619047619	1.54961538461538	1.93817857142857
GSE41271	GSM1013093	squamoid	CCL2	CCL1	AC2	BC_high	F_C1	Bronchial	DASC	nonTRU	AC3	C1	high_risk	high_risk	low_risk	high_risk	low_risk	high_risk	High_RiskScore	3	-3.74483333333333	0.0546447368421053	-0.0773809523809522	-0.0490000000000001	1.5940119047619
GSE41271	GSM1013096	squamoid	CCL2	CCL1	AC1	BC_high	F_C1	Bronchial	DASC	nonTRU	AC3	C1	high_risk	high_risk	high_risk	high_risk	high_risk	high_risk	High_RiskScore	3	-0.440833333333333	0.423210526315789	0.293952380952381	0.984846153846154	1.0102619047619
GSE41271	GSM1013098	bronchioid	CCL1	CCL2	AC1	BC_low	S_C2	Alveolar	Alveolar	TRU	AC1	C4	low_risk	low_risk	low_risk	low_risk	low_risk	low_risk	Low_RiskScore	1	1.921	-0.412815789473684	-0.414714285714285	-0.289384615384615	-1.28528571428571
GSE41271	GSM1013099	squamoid	CCL2	CCL2	AC1	BC_low	F_C1	Alveolar	DASC	TRU	AC3	C1	low_risk	intermediate	low_risk	low_risk	low_risk	high_risk	Moderate_RiskScore	NA	-3.17716666666667	1.75060526315789	0.613047619047619	-0.194615384615385	-1.07852380952381
GSE41271	GSM1013100	magnoid	CCL2	CCL1	AC2	BC_high	F_C1	Bronchial	Alveolar	TRU	AC2	C3	high_risk	low_risk	high_risk	high_risk	high_risk	high_risk	Moderate_RiskScore	NA	1.39166666666667	-0.227302631578947	0.136571428571429	-0.226923076923077	0.624142857142857
GSE41271	GSM1013102	bronchioid	CCL1	CCL2	AC1	BC_low	S_C2	Bronchial	Alveolar	TRU	AC1	C4	low_risk	low_risk	low_risk	low_risk	high_risk	low_risk	Moderate_RiskScore	1	-0.303333333333333	0.944276315789474	0.309	0.851461538461538	-1.04380952380952
Chitale_U133_2plus	SB_U133A_2_117T	magnoid	CCL2	CCL1	AC2	BC_high	F_C1	Bronchial	DASC	nonTRU	AC3	C1	high_risk	high_risk	high_risk	high_risk	low_risk	high_risk	High_RiskScore	2	-1.34441861124522	-1.19167865523551	-1.39185739076572	-0.378174768551022	2.32320386363289
Chitale_U133_2plus	SB_U133A_2_141T	bronchioid	CCL1	CCL2	AC1	BC_low	S_C2	Alveolar	Alveolar	TRU	AC1	C4	low_risk	intermediate	low_risk	low_risk	low_risk	low_risk	Moderate_RiskScore	1	-0.0108327346436038	0.537005048196445	0.584039657103206	-0.0575940833739692	-1.08130738796629
Chitale_U133_2plus	SB_U133A_2_178T	magnoid	CCL2	CCL1	AC2	BC_high	F_C1	Bronchial	DASC	nonTRU	AC2	C3	high_risk	intermediate	high_risk	low_risk	high_risk	high_risk	High_RiskScore	2	-0.52389285912544	0.241999542613751	0.0897530404934208	-0.273652154530843	0.435602573606168
Chitale_U133_2plus	SB_U133A_2_17T	bronchioid	CCL1	CCL2	AC2	BC_low	S_C2	Alveolar	Alveolar	TRU	AC2	C3	low_risk	low_risk	high_risk	low_risk	low_risk	low_risk	Low_RiskScore	1	0.879788919384957	-0.655433805863962	-0.781454136271896	0.0655069772761173	-1.26259105119826
Chitale_U133_2plus	SB_U133A_2_186T	magnoid	CCL2	CCL1	AC2	BC_high	F_C1	Bronchial	DASC	nonTRU	AC2	C2	high_risk	high_risk	high_risk	low_risk	high_risk	high_risk	High_RiskScore	2	-2.87319185789311	-0.986660978363206	-0.561891539672058	-0.132918092952716	2.10831797764322
Chitale_U133_2plus	SB_U133A_2_235T	bronchioid	CCL1	CCL2	AC1	BC_low	S_C2	Alveolar	Alveolar	TRU	AC1	C4	low_risk	low_risk	low_risk	low_risk	high_risk	low_risk	Low_RiskScore	1	0.793236390029234	0.344364306300799	-1.03340859728203	-0.028303497326903	-1.24745004622805
Chitale_U133_2plus	SB_U133A_2_253tu	magnoid	CCL2	CCL1	AC2	BC_high	F_C1	Bronchial	DASC	nonTRU	AC3	C2	low_risk	high_risk	high_risk	low_risk	high_risk	high_risk	High_RiskScore	2	-2.48566031200061	-1.67179680457344	0.146567120485558	0.158557596572754	0.918119976586784
Chitale_U133_2plus	SB_U133A_2_265t	bronchioid	CCL1	CCL2	AC1	BC_low	S_C2	Alveolar	Alveolar	TRU	AC1	C4	high_risk	low_risk	low_risk	low_risk	low_risk	low_risk	Low_RiskScore	1	-0.0354102461511943	0.93273259876208	0.274955578130549	0.365311101228192	-0.839549013546559
Chitale_U133_2plus	SB_U133A_2_269T	squamoid	CCL2	CCL1	AC2	BC_high	F_C1	Bronchial	DASC	nonTRU	AC3	C1	high_risk	high_risk	low_risk	low_risk	high_risk	high_risk	High_RiskScore	3	-2.83624404232104	-0.185181450624532	0.925767105895104	6.29060651841893	1.55068288067603
Chitale_U133_2plus	SB_U133A_2_304T	magnoid	CCL1	CCL2	AC2	BC_high	S_C2	Alveolar	Alveolar	TRU	AC2	C3	high_risk	intermediate	high_risk	high_risk	low_risk	high_risk	Moderate_RiskScore	NA	0.426266586013661	-0.422929147181402	0.238644238784155	0.988989037474049	0.187446895126871
Chitale_U133_2plus	SB_U133A_2_305T	bronchioid	CCL1	CCL2	AC1	BC_high	S_C2	Alveolar	Alveolar	TRU	AC3	C4	low_risk	low_risk	low_risk	low_risk	low_risk	low_risk	Moderate_RiskScore	1	0.434201652768483	0.885753509499093	0.505254667782039	-0.0191038509735432	-0.254933804709562
Chitale_U133_2plus	SB_U133A_2_316T	magnoid	CCL2	CCL1	AC2	BC_high	F_C1	Bronchial	DASC	nonTRU	AC3	C1	high_risk	high_risk	high_risk	high_risk	high_risk	high_risk	High_RiskScore	2	-5.62769010183127	-2.64291953788994	-1.50898994367939	-0.162668714306023	2.68730661628571
Chitale_U133_2plus	SB_U133A_2_340T	bronchioid	CCL1	CCL2	AC1	BC_low	S_C2	Alveolar	DASC	TRU	AC1	C4	high_risk	intermediate	low_risk	low_risk	low_risk	low_risk	Moderate_RiskScore	1	0.545663340948458	0.785916496047234	0.0946614468948287	-0.370409996005346	0.033403193453829
Chitale_U133_2plus	SB_U133A_2_369T	bronchioid	CCL1	CCL2	AC1	BC_low	S_C2	Alveolar	Alveolar	TRU	AC1	C4	high_risk	low_risk	low_risk	low_risk	low_risk	low_risk	Moderate_RiskScore	1	0.687261475845877	0.0372585010486033	-1.79087774318208	0.0701560466597886	-0.579695724709421
Chitale_U133_2plus	SB_U133A_2_379tu	magnoid	CCL2	CCL1	AC2	BC_high	F_C1	Bronchial	DASC	nonTRU	AC3	C2	high_risk	high_risk	high_risk	high_risk	high_risk	high_risk	High_RiskScore	2	-0.667998446545153	-0.0651895900430528	0.699281748470052	0.334001222959526	2.09605051679836
Chitale_U133_2plus	SB_U133A_2_383T	magnoid	CCL1	CCL2	AC2	BC_low	S_C2	Alveolar	Alveolar	TRU	AC2	C3	high_risk	low_risk	high_risk	low_risk	high_risk	low_risk	Moderate_RiskScore	NA	1.00882494557335	-0.742062558579528	-1.22681585532724	0.193062500273793	-0.737493516351625
Chitale_U133_2plus	SB_U133A_2_410T	squamoid	CCL2	CCL1	AC2	BC_high	F_C1	Bronchial	DASC	nonTRU	AC3	C1	low_risk	high_risk	high_risk	high_risk	low_risk	high_risk	High_RiskScore	3	-0.822755354270609	0.603081639095286	0.493086290592941	2.36446072295472	0.525019006344816
Chitale_U133_2plus	SB_U133A_2_450tu	magnoid	CCL2	CCL1	AC2	BC_low	F_C1	Bronchial	DASC	nonTRU	AC3	C2	high_risk	intermediate	low_risk	low_risk	low_risk	high_risk	Low_RiskScore	2	-2.36374162895614	0.282868260834708	0.545546189870129	-0.344153582217154	1.50303288070643
Chitale_U133_2plus	SB_U133A_2_459T	squamoid	Unclassified	CCL2	AC1	BC_low	S_C2	Alveolar	Alveolar	TRU	AC1	C1	low_risk	intermediate	low_risk	low_risk	low_risk	low_risk	Moderate_RiskScore	NA	-0.260934351347531	0.727871088011487	-0.254586777976752	0.340398461565011	0.551110061142525
Chitale_U133_2plus	SB_U133A_2_45T	bronchioid	CCL1	CCL2	AC1	BC_low	S_C2	Alveolar	Alveolar	TRU	AC1	C4	low_risk	low_risk	low_risk	low_risk	low_risk	low_risk	Low_RiskScore	1	0.753257164743975	-0.198597590267404	-1.18621078189914	0.0141888612674451	-1.01463620077002
Chitale_U133_2plus	SB_U133A_2_461T	squamoid	CCL2	CCL1	AC2	BC_high	F_C1	Bronchial	DASC	nonTRU	AC3	C1	high_risk	high_risk	high_risk	high_risk	low_risk	high_risk	High_RiskScore	3	-4.04072023935994	-0.62446619169679	1.18804431358478	2.94857605259384	1.73822413006465
Chitale_U133_2plus	SB_U133A_2_471T	bronchioid	CCL1	CCL2	AC2	BC_low	S_C2	Alveolar	Alveolar	nonTRU	AC3	C3	low_risk	low_risk	high_risk	low_risk	high_risk	high_risk	Moderate_RiskScore	NA	-0.765326008316266	-0.328963984066541	0.38899343523507	0.602116292155977	-0.825076652690165
Chitale_U133_2plus	SB_U133A_2_481tu	bronchioid	CCL1	CCL2	AC1	BC_low	S_C2	Alveolar	Alveolar	TRU	AC1	C4	high_risk	low_risk	low_risk	high_risk	high_risk	low_risk	Low_RiskScore	1	1.35177483177186	-0.367091040682573	-1.02752241878057	1.16554974468195	-0.724625657436151
Chitale_U133_2plus	SB_U133A_2_489tu	squamoid	CCL2	CCL1	AC2	BC_high	S_C2	Alveolar	Alveolar	TRU	AC3	C1	high_risk	high_risk	low_risk	low_risk	low_risk	high_risk	High_RiskScore	NA	-0.0944639403658041	0.62346762904348	-0.183306682854354	1.74236786028865	1.26245502265912
Chitale_U133_2plus	SB_U133A_2_536tu	squamoid	CCL2	CCL1	AC2	BC_high	F_C1	Bronchial	DASC	nonTRU	AC3	C1	low_risk	high_risk	low_risk	low_risk	high_risk	high_risk	High_RiskScore	3	-1.42578899485562	0.0125695982648559	1.02186132999088	6.46170395308743	0.402674760941285
Chitale_U133_2plus	SB_U133A_2_583t	squamoid	CCL2	CCL1	AC1	BC_high	F_C1	Bronchial	DASC	nonTRU	AC3	C1	low_risk	intermediate	low_risk	low_risk	high_risk	high_risk	High_RiskScore	3	-1.65191184573959	0.67555775997245	1.69809210211082	5.75402113182913	0.21977075444112
Chitale_U133_2plus	SB_U133A_2_600T	squamoid	CCL2	CCL1	AC2	BC_high	F_C1	Bronchial	DASC	nonTRU	AC3	C1	high_risk	high_risk	high_risk	high_risk	high_risk	high_risk	High_RiskScore	3	-3.19227666098871	0.230790839624635	0.432549817210368	5.00231485824346	1.75584759581233
Chitale_U133_2plus	SB_U133A_2_604T	squamoid	CCL2	CCL1	AC1	BC_high	F_C1	Bronchial	DASC	nonTRU	AC1	C1	high_risk	high_risk	high_risk	high_risk	low_risk	high_risk	High_RiskScore	3	-1.17258818250885	0.75756541788103	0.925099455306604	2.35989784679923	1.14734049830711
Chitale_U133_2plus	SB_U133A_2_608T	magnoid	CCL2	CCL1	AC2	BC_high	F_C1	Bronchial	DASC	nonTRU	AC1	C1	low_risk	high_risk	high_risk	low_risk	low_risk	high_risk	Moderate_RiskScore	2	-2.24565625467097	-3.11269497435688	-1.49981771899812	0.169188304127112	1.03122999938684
Chitale_U133_2plus	SB_U133A_2_668tu	bronchioid	CCL1	CCL2	AC1	BC_low	S_C2	Alveolar	Alveolar	TRU	AC1	C4	low_risk	intermediate	low_risk	low_risk	low_risk	low_risk	Low_RiskScore	1	0.503350305164215	0.765358221470449	0.298493575372579	-0.0509975724682702	-0.865468628085066
Chitale_U133_2plus	SB_U133A_2_692T	squamoid	CCL2	CCL1	AC2	BC_high	F_C1	Bronchial	DASC	nonTRU	AC3	C1	high_risk	intermediate	low_risk	low_risk	high_risk	high_risk	Moderate_RiskScore	3	-2.87965258051149	0.501795697520901	1.7016696153746	1.36804291274438	-0.0195076338421447
Chitale_U133_2plus	SB_U133A_2_700tu	magnoid	CCL1	CCL2	AC2	BC_low	S_C2	Alveolar	Alveolar	TRU	AC2	C3	low_risk	low_risk	low_risk	high_risk	high_risk	low_risk	Low_RiskScore	NA	0.527491915568903	-0.913842756811552	-0.55483392788005	-0.248697102832783	-1.1531726312402
Chitale_U133_2plus	SB_U133A_2_724t	bronchioid	CCL1	CCL2	AC1	BC_low	S_C2	Alveolar	Alveolar	TRU	AC1	C4	high_risk	low_risk	low_risk	low_risk	high_risk	low_risk	Low_RiskScore	1	1.380855681145	0.392781768217598	-0.184631033501282	-0.173794966221618	-0.992874463230511
Chitale_U133_2plus	SB_U133A_2_727tu	squamoid	CCL2	CCL1	AC1	BC_high	F_C1	Bronchial	DASC	nonTRU	AC3	C1	low_risk	high_risk	high_risk	low_risk	low_risk	high_risk	High_RiskScore	3	-1.26402589540299	0.699269414876675	0.943100023942539	-0.458486177937526	1.18936489567357
Chitale_U133_2plus	SB_U133A_2_72T	bronchioid	CCL1	CCL2	AC2	BC_low	S_C2	Alveolar	Alveolar	TRU	AC1	C4	high_risk	low_risk	low_risk	low_risk	high_risk	low_risk	Low_RiskScore	1	0.667805351685754	0.611178591861496	-1.34306914376811	0.7950299950896	-0.449340462621083
Chitale_U133_2plus	SB_U133A_2_737t	squamoid	CCL2	CCL1	AC2	BC_high	F_C1	Bronchial	DASC	nonTRU	AC2	C1	high_risk	high_risk	low_risk	high_risk	low_risk	high_risk	Moderate_RiskScore	3	-1.52171676648039	0.19442493083659	-0.58176312818403	-0.386105270298658	0.783623917098164
Chitale_U133_2plus	SB_U133A_2_749t	magnoid	CCL1	CCL2	AC2	BC_low	S_C2	Alveolar	Alveolar	TRU	AC2	C2	low_risk	intermediate	low_risk	low_risk	high_risk	low_risk	Moderate_RiskScore	NA	0.980489143688991	-0.408405693055635	-0.368781891932409	-0.243637963516981	-0.679808988378878
Chitale_U133_2plus	SB_U133A_2_756t	squamoid	CCL2	CCL1	AC2	BC_high	F_C1	Bronchial	DASC	nonTRU	AC3	C1	high_risk	high_risk	low_risk	low_risk	high_risk	high_risk	High_RiskScore	3	-2.9418732776213	0.739217138105654	-0.39380295908179	0.0869604957151814	2.0780618313454
Chitale_U133_2plus	SB_U133A_2_7tu	magnoid	CCL2	CCL1	AC2	BC_high	F_C1	Bronchial	DASC	nonTRU	AC3	C1	high_risk	high_risk	high_risk	low_risk	high_risk	high_risk	High_RiskScore	2	-2.66514423769367	-1.84220756005077	-0.966764143019941	0.594291978651515	1.94093263957209
Chitale_U133_2plus	SB_U133A_2_85T	bronchioid	CCL1	CCL2	AC1	BC_low	S_C2	Alveolar	Alveolar	nonTRU	AC1	C4	low_risk	intermediate	low_risk	low_risk	high_risk	low_risk	Low_RiskScore	1	0.183301770059031	-0.458879561450394	0.628857052597569	-0.288874871116771	0.369904041209707
Chitale_U133_2plus	SB_U133A_2_95T	squamoid	CCL2	CCL1	AC1	BC_low	F_C1	Bronchial	DASC	nonTRU	AC3	C1	high_risk	high_risk	high_risk	low_risk	low_risk	high_risk	High_RiskScore	3	-2.25850676354297	-0.508992221237658	-1.18873799549085	0.0351307218556167	2.6469128709776
Chitale_U133_2plus	SB_U133A_2_99T	squamoid	CCL2	CCL1	AC2	BC_low	F_C1	Bronchial	DASC	nonTRU	AC3	C1	high_risk	high_risk	high_risk	low_risk	high_risk	high_risk	Moderate_RiskScore	3	-3.25047878651213	0.290476069147405	-0.875053919711578	-0.465143873970824	0.97138687206296
Chitale_U133_2plus	SB_U133A_2_10T	squamoid	CCL2	CCL2	AC1	BC_high	F_C1	Bronchial	DASC	nonTRU	AC3	C1	high_risk	intermediate	low_risk	high_risk	low_risk	high_risk	Moderate_RiskScore	3	-1.49857497469635	-0.0168673702203496	1.9276427038503	2.78678514257523	-0.245073899978761
Chitale_U133_2plus	SB_U133A_2_110T	magnoid	CCL2	CCL1	AC2	BC_low	F_C1	Bronchial	DASC	nonTRU	AC2	C2	high_risk	high_risk	high_risk	high_risk	low_risk	high_risk	Moderate_RiskScore	2	-0.348444151821707	-0.53082772677563	-0.455474978365203	-0.0509627531074587	1.66244326665107
Chitale_U133_2plus	SB_U133A_2_111t	bronchioid	Unclassified	CCL2	AC1	BC_high	S_C2	Alveolar	Alveolar	nonTRU	AC3	C4	low_risk	low_risk	high_risk	high_risk	high_risk	low_risk	High_RiskScore	NA	-0.585627040620267	-0.458845879839922	-0.240758701119878	1.94188552443823	-0.484912344425328
Chitale_U133_2plus	SB_U133A_2_11tu	bronchioid	CCL1	CCL2	AC2	BC_low	S_C2	Alveolar	Alveolar	TRU	AC1	C3	low_risk	low_risk	high_risk	low_risk	high_risk	low_risk	Low_RiskScore	1	1.37598089446269	-0.0432570811606009	-1.1455892490214	0.241024221010938	-1.26733700272385
Chitale_U133_2plus	SB_U133A_2_123T	bronchioid	CCL1	CCL2	AC1	BC_low	S_C2	Alveolar	Alveolar	TRU	AC1	C4	low_risk	low_risk	low_risk	low_risk	high_risk	low_risk	Low_RiskScore	1	0.986642916147764	0.10729556807198	-2.08937555544004	-0.195972478125361	-0.789891106309399
Chitale_U133_2plus	SB_U133A_2_127T	magnoid	CCL2	CCL1	AC2	BC_low	F_C1	Bronchial	DASC	nonTRU	AC3	C1	high_risk	high_risk	high_risk	low_risk	low_risk	high_risk	Moderate_RiskScore	NA	-1.03904313008985	-0.0196810037526347	-1.86901557584064	0.253315215841789	1.56832720121646
Chitale_U133_2plus	SB_U133A_2_140T	squamoid	CCL1	CCL1	AC1	BC_low	S_C2	Alveolar	Alveolar	nonTRU	AC2	C4	high_risk	high_risk	low_risk	low_risk	high_risk	high_risk	Moderate_RiskScore	NA	0.625651925920585	0.365479567891541	-0.603842011850094	0.862422778363807	0.662065005124087
Chitale_U133_2plus	SB_U133A_2_181T	magnoid	Unclassified	CCL1	AC2	BC_high	S_C2	Alveolar	Alveolar	nonTRU	AC2	C3	low_risk	intermediate	high_risk	low_risk	high_risk	high_risk	High_RiskScore	NA	-0.273047186267592	-0.439579552451339	-0.352453353292581	-0.0370014209308281	0.444225684393339
Chitale_U133_2plus	SB_U133A_2_197T	magnoid	CCL2	CCL1	AC2	BC_low	F_C1	Alveolar	DASC	nonTRU	AC1	C4	high_risk	intermediate	high_risk	low_risk	low_risk	low_risk	Low_RiskScore	NA	-0.65696116640022	-0.268168735546029	-0.374737824960942	0.0632582550666071	-0.562879835825177
Chitale_U133_2plus	SB_U133A_2_1tu	bronchioid	CCL1	CCL2	AC1	BC_low	S_C2	Alveolar	Alveolar	TRU	AC1	C4	low_risk	low_risk	low_risk	low_risk	high_risk	low_risk	Low_RiskScore	1	1.12899699909486	0.393142619893614	-0.968219274666506	-0.524594987345766	-1.25242276631495
Chitale_U133_2plus	SB_U133A_2_212T	squamoid	CCL2	CCL1	AC2	BC_high	F_C1	Bronchial	DASC	nonTRU	AC1	C1	high_risk	intermediate	high_risk	high_risk	high_risk	high_risk	Moderate_RiskScore	3	-1.15429415794106	-0.71671989937425	1.53333023722359	1.7926133670403	0.732173615970259
Chitale_U133_2plus	SB_U133A_2_245T	squamoid	CCL2	CCL1	AC1	BC_high	F_C1	Bronchial	DASC	nonTRU	AC3	C1	low_risk	intermediate	low_risk	high_risk	high_risk	high_risk	High_RiskScore	3	-0.572018135264957	0.520480247604093	1.11064522011284	2.82287737385792	0.62141399767764
Chitale_U133_2plus	SB_U133A_2_273T	magnoid	CCL2	Unclassified	AC2	BC_high	F_C1	Alveolar	DASC	nonTRU	AC2	C3	low_risk	high_risk	high_risk	high_risk	low_risk	high_risk	High_RiskScore	NA	-0.021298096604005	-0.73703690062304	1.2871078805149	-0.0948351304197762	-0.0978115860554072
Chitale_U133_2plus	SB_U133A_2_282T	bronchioid	CCL1	CCL2	AC1	BC_low	S_C2	Alveolar	Alveolar	TRU	AC1	C4	high_risk	low_risk	low_risk	low_risk	high_risk	low_risk	Low_RiskScore	1	0.715021402301232	0.551468498374226	-0.946558689932368	-0.176707902301947	-0.624629454251326
Chitale_U133_2plus	SB_U133A_2_292T	bronchioid	CCL1	CCL2	AC2	BC_low	S_C2	Alveolar	Alveolar	TRU	AC2	C3	high_risk	low_risk	low_risk	low_risk	high_risk	low_risk	Low_RiskScore	1	1.17489692483504	-0.187733267304389	0.154532550205858	0.111958340682679	-1.1746597033752
Chitale_U133_2plus	SB_U133A_2_302T	squamoid	CCL2	Unclassified	AC2	BC_high	F_C1	Alveolar	DASC	nonTRU	AC3	C3	high_risk	intermediate	high_risk	low_risk	high_risk	high_risk	High_RiskScore	NA	-0.256348042777388	0.544041791257051	1.38970128053165	1.23975350697669	-0.295417464037302
Chitale_U133_2plus	SB_U133A_2_343T	magnoid	CCL2	CCL1	AC2	BC_high	F_C1	Bronchial	DASC	nonTRU	AC2	C3	low_risk	high_risk	low_risk	low_risk	low_risk	low_risk	High_RiskScore	2	-0.118365348386681	1.11531345016364	0.126414326839139	0.839317652238382	-0.802713367655983
Chitale_U133_2plus	SB_U133A_2_349T	squamoid	CCL2	CCL2	AC1	BC_high	F_C1	Alveolar	DASC	TRU	AC3	C4	low_risk	low_risk	low_risk	low_risk	low_risk	low_risk	Moderate_RiskScore	NA	-1.95798649750498	0.199407556345642	1.84457015283738	0.0404116084042914	-1.08384275570793
Chitale_U133_2plus	SB_U133A_2_350T	magnoid	CCL2	CCL1	AC2	BC_high	F_C1	Bronchial	DASC	nonTRU	AC2	C2	high_risk	high_risk	high_risk	high_risk	low_risk	high_risk	High_RiskScore	2	-1.90908030933996	-0.64234603489683	1.24472082282287	1.13087589778845	1.00315218887314
Chitale_U133_2plus	SB_U133A_2_357T	magnoid	CCL2	CCL1	AC2	BC_high	F_C1	Bronchial	DASC	nonTRU	AC3	C2	low_risk	intermediate	high_risk	high_risk	low_risk	high_risk	High_RiskScore	2	0.0166727207641415	-0.362408195910263	0.404106436175328	3.06789747147987	0.561922100507221
Chitale_U133_2plus	SB_U133A_2_36T	squamoid	CCL1	CCL2	AC1	BC_high	S_C2	Alveolar	Alveolar	TRU	AC1	C4	low_risk	low_risk	low_risk	high_risk	high_risk	low_risk	Moderate_RiskScore	NA	0.243327326527649	0.552380112096644	1.08496808366014	0.886381140437348	-0.736742809098526
Chitale_U133_2plus	SB_U133A_2_37T	magnoid	CCL1	CCL2	AC2	BC_low	S_C2	Alveolar	Alveolar	TRU	AC1	C4	low_risk	low_risk	high_risk	low_risk	low_risk	low_risk	Low_RiskScore	NA	1.04207248133097	-1.89201503047494	-1.68523056255792	-0.105401949960046	-0.088473415788298
Chitale_U133_2plus	SB_U133A_2_395T	squamoid	CCL2	CCL1	AC2	BC_high	F_C1	Alveolar	DASC	nonTRU	AC3	C1	high_risk	intermediate	high_risk	low_risk	low_risk	high_risk	High_RiskScore	3	-1.40073664047077	0.547992300000272	-0.0686834427552952	0.161698564014763	1.10990602489803
Chitale_U133_2plus	SB_U133A_2_40T	bronchioid	CCL1	CCL2	AC2	BC_low	S_C2	Alveolar	Alveolar	TRU	AC2	C3	low_risk	low_risk	low_risk	low_risk	high_risk	low_risk	Moderate_RiskScore	1	-0.0413418201938523	0.0697291749133756	0.265191430618641	0.0535485858991055	-1.08802019202802
Chitale_U133_2plus	SB_U133A_2_421T	bronchioid	CCL1	CCL2	AC2	BC_low	S_C2	Alveolar	Alveolar	TRU	AC2	C4	low_risk	intermediate	low_risk	high_risk	low_risk	high_risk	Moderate_RiskScore	1	-0.25799816961031	0.822657976860683	0.0161969341777428	-0.337448232936237	0.297310550487893
Chitale_U133_2plus	SB_U133A_2_551tu	squamoid	CCL2	CCL2	AC2	BC_high	S_C2	Bronchial	DASC	TRU	AC1	C4	low_risk	intermediate	low_risk	low_risk	low_risk	low_risk	Moderate_RiskScore	NA	-0.212310638041773	1.07983974495325	0.423085330560947	1.04452137796862	-0.666792304634577
Chitale_U133_2plus	SB_U133A_2_588tu	magnoid	CCL2	CCL1	AC2	BC_high	F_C1	Bronchial	DASC	nonTRU	AC3	C2	low_risk	high_risk	high_risk	high_risk	high_risk	high_risk	High_RiskScore	2	-0.817285150318595	-1.76753105026489	-0.49082058322542	0.703195259566343	1.9610937223766
Chitale_U133_2plus	SB_U133A_2_595T	magnoid	CCL2	CCL1	AC2	BC_high	F_C1	Alveolar	DASC	nonTRU	AC2	C3	low_risk	high_risk	high_risk	high_risk	high_risk	high_risk	Moderate_RiskScore	2	0.307837995760515	-0.481653259240482	1.28324308931499	0.683790149322878	0.00947821490727712
Chitale_U133_2plus	SB_U133A_2_597T	squamoid	CCL2	CCL1	AC2	BC_high	F_C1	Alveolar	DASC	nonTRU	AC1	C1	low_risk	intermediate	low_risk	low_risk	high_risk	high_risk	High_RiskScore	3	-1.02851045906153	0.420507377583969	0.846745611021192	1.13183583367508	0.888863498050385
Chitale_U133_2plus	SB_U133A_2_599T	bronchioid	CCL1	CCL2	AC1	BC_low	S_C2	Alveolar	Alveolar	TRU	AC1	C4	low_risk	low_risk	low_risk	high_risk	high_risk	low_risk	Low_RiskScore	1	1.69494744054015	-0.068910351997453	-0.587767049310795	-0.0121057026566419	-1.10854269588713
Chitale_U133_2plus	SB_U133A_2_611T	bronchioid	CCL1	CCL2	AC1	BC_low	S_C2	Alveolar	Alveolar	TRU	AC1	C4	low_risk	intermediate	low_risk	low_risk	low_risk	low_risk	Low_RiskScore	1	0.423305728266974	-0.719409769814095	-1.22260870412692	0.00407075112796621	-0.313968234360858
Chitale_U133_2plus	SB_U133A_2_68tu	magnoid	CCL2	CCL1	AC2	BC_high	F_C1	Alveolar	DASC	TRU	AC2	C3	low_risk	low_risk	high_risk	high_risk	high_risk	high_risk	Moderate_RiskScore	NA	0.386763558263594	-0.167230447988075	0.607453050471067	0.634072148567339	0.526061447314549
Chitale_U133_2plus	SB_U133A_2_706T	magnoid	CCL2	CCL1	AC2	BC_high	F_C1	Bronchial	DASC	nonTRU	AC3	C1	high_risk	high_risk	high_risk	high_risk	low_risk	high_risk	High_RiskScore	2	-0.765814668251136	-0.821228414500964	-1.37532750532403	3.07800905634281	2.08059733196194
Chitale_U133_2plus	SB_U133A_2_710T	bronchioid	CCL1	CCL2	AC1	BC_high	S_C2	Alveolar	Alveolar	TRU	AC1	C4	low_risk	low_risk	high_risk	low_risk	high_risk	low_risk	Moderate_RiskScore	1	0.978641618379224	0.388788911900289	-0.799892320530521	1.09854782558914	-0.770222696139435
Chitale_U133_2plus	SB_U133A_2_738t	bronchioid	CCL1	CCL2	AC2	BC_low	S_C2	Alveolar	Alveolar	TRU	AC3	C3	low_risk	low_risk	high_risk	low_risk	high_risk	high_risk	High_RiskScore	1	0.134365889388333	0.606669069989853	-1.84341075488928	0.0285389678015878	0.0463851291336959
Chitale_U133_2plus	SB_U133A_2_740t	squamoid	CCL1	CCL1	AC1	BC_low	S_C2	Bronchial	Alveolar	TRU	AC1	C1	low_risk	intermediate	low_risk	low_risk	low_risk	low_risk	Moderate_RiskScore	NA	0.952313279426246	0.321967703155007	-0.990575569266698	0.0989908567580624	0.836455887627813
Chitale_U133_2plus	SB_U133A_2_130T	bronchioid	CCL1	CCL2	AC1	BC_low	S_C2	Alveolar	Alveolar	TRU	AC1	C4	low_risk	intermediate	low_risk	low_risk	high_risk	low_risk	Low_RiskScore	1	0.159069898887943	-0.142050398920156	-0.647509846067402	-0.0968599405912674	-0.564292359060801
Chitale_U133_2plus	SB_U133A_2_166T	bronchioid	CCL1	CCL2	AC1	BC_low	S_C2	Alveolar	Alveolar	TRU	AC1	C4	low_risk	intermediate	low_risk	low_risk	high_risk	low_risk	Low_RiskScore	1	1.21904181487689	-0.680700065233413	-1.19577091212484	-0.331986766956395	-1.16308285417839
Chitale_U133_2plus	SB_U133A_2_169T	bronchioid	CCL1	CCL2	AC1	BC_low	S_C2	Alveolar	Alveolar	TRU	AC1	C4	low_risk	intermediate	low_risk	low_risk	high_risk	low_risk	Low_RiskScore	1	0.840863586103597	0.541780542896396	-0.460556509436592	-0.173380609718292	-1.00621823424427
Chitale_U133_2plus	SB_U133A_2_223T	squamoid	CCL2	CCL1	AC2	BC_low	F_C1	Bronchial	DASC	nonTRU	AC3	C1	high_risk	high_risk	high_risk	low_risk	low_risk	high_risk	High_RiskScore	3	-3.70993327247962	-0.11510319154762	-0.294336137512075	0.0434902798259209	2.47894235264129
Chitale_U133_2plus	SB_U133A_2_230T	bronchioid	CCL1	CCL2	AC2	BC_low	S_C2	Alveolar	Alveolar	TRU	AC1	C4	high_risk	intermediate	high_risk	low_risk	low_risk	low_risk	Low_RiskScore	1	0.747059401970463	-0.0912683711148072	-1.23289405909822	0.429471359262859	0.441858744609438
Chitale_U133_2plus	SB_U133A_2_303T	squamoid	CCL2	CCL1	AC2	BC_high	F_C1	Bronchial	DASC	nonTRU	AC3	C1	high_risk	high_risk	low_risk	high_risk	high_risk	high_risk	High_RiskScore	3	-4.42464579783834	0.734719885648121	0.563193205486274	0.966308613228528	1.8399942839725
Chitale_U133_2plus	SB_U133A_2_366T	magnoid	CCL2	CCL1	AC2	BC_high	F_C1	Alveolar	DASC	nonTRU	AC2	C1	high_risk	high_risk	high_risk	low_risk	low_risk	low_risk	Moderate_RiskScore	2	0.12862787650945	-1.29979906552815	0.336808288861339	-0.0602894402621891	0.913450228100497
Chitale_U133_2plus	SB_U133A_2_388T	bronchioid	CCL1	CCL2	AC1	BC_high	S_C2	Alveolar	Alveolar	TRU	AC1	C4	high_risk	low_risk	low_risk	high_risk	high_risk	low_risk	Low_RiskScore	1	0.451364524387095	0.414396482758414	-0.142821279025846	-0.273352134290902	-0.660417378334404
Chitale_U133_2plus	SB_U133A_2_413T	bronchioid	CCL1	CCL2	AC1	BC_low	S_C2	Alveolar	Alveolar	TRU	AC1	C4	high_risk	intermediate	low_risk	low_risk	low_risk	low_risk	Low_RiskScore	1	1.10461511512825	0.423577308527471	0.123647647402811	-0.0215109164952001	-0.653662828738825
Chitale_U133_2plus	SB_U133A_2_433T	bronchioid	CCL2	CCL2	AC1	BC_high	S_C2	Alveolar	Alveolar	TRU	AC1	C4	low_risk	intermediate	low_risk	high_risk	low_risk	low_risk	Moderate_RiskScore	1	0.445160838943737	0.158992359245494	1.3181557954326	0.516470193853853	-0.520783464308422
Chitale_U133_2plus	SB_U133A_2_485t	bronchioid	CCL2	CCL2	AC1	BC_low	S_C2	Alveolar	Alveolar	TRU	AC1	C4	high_risk	low_risk	low_risk	low_risk	high_risk	low_risk	Low_RiskScore	1	-0.431038431511097	0.129768219754224	0.900101469981654	0.0989715514975371	-0.497429782664733
Chitale_U133_2plus	SB_U133A_2_512T	magnoid	CCL2	CCL1	AC2	BC_high	F_C1	Alveolar	DASC	nonTRU	AC2	C1	high_risk	high_risk	low_risk	low_risk	low_risk	high_risk	Moderate_RiskScore	2	-0.610427003210706	-0.0400267227997761	-0.297939918431668	0.126073147938945	1.60758026226464
Chitale_U133_2plus	SB_U133A_2_534T	bronchioid	CCL1	CCL2	AC1	BC_low	S_C2	Alveolar	Alveolar	TRU	AC1	C4	low_risk	intermediate	low_risk	low_risk	low_risk	low_risk	Low_RiskScore	1	1.41902911039554	-0.907928904944477	-0.565393340228299	-0.100699155330145	-0.942813308603711
Chitale_U133_2plus	SB_U133A_2_570tu	squamoid	CCL2	CCL1	AC1	BC_high	F_C1	Bronchial	DASC	nonTRU	AC1	C1	high_risk	high_risk	low_risk	low_risk	low_risk	high_risk	Moderate_RiskScore	3	-0.708030468195686	0.567351563347251	0.575277096587474	0.342888325565909	0.220580796417032
Chitale_U133_2plus	SB_U133A_2_5tu	bronchioid	CCL1	CCL2	AC1	BC_high	S_C2	Alveolar	Alveolar	nonTRU	AC1	C4	high_risk	intermediate	low_risk	low_risk	low_risk	low_risk	Moderate_RiskScore	1	0.407551190824013	0.141869550519043	-0.274182287947047	0.84272015678194	0.153865412525363
Chitale_U133_2plus	SB_U133A_2_621tu	bronchioid	CCL2	CCL1	AC1	BC_low	S_C2	Alveolar	Alveolar	TRU	AC1	C1	high_risk	intermediate	low_risk	low_risk	low_risk	high_risk	Moderate_RiskScore	NA	-0.972364449201287	0.11974960359128	-0.404918689901641	-0.0810034664180822	0.666472561897431
Chitale_U133_2plus	SB_U133A_2_631tu	bronchioid	CCL1	CCL2	AC1	BC_low	S_C2	Alveolar	Alveolar	TRU	AC1	C4	low_risk	low_risk	low_risk	low_risk	low_risk	low_risk	Low_RiskScore	1	0.71676969498402	-1.19544282280119	0.359802295785201	-0.0839941611152033	-1.25255288256912
Chitale_U133_2plus	SB_U133A_2_637tu	bronchioid	CCL1	CCL2	AC1	BC_low	S_C2	Alveolar	Alveolar	TRU	AC1	C4	low_risk	low_risk	low_risk	high_risk	low_risk	low_risk	Low_RiskScore	1	0.75169387186566	0.100855768357587	0.526372466786591	-0.245787883862556	-0.587599834585433
Chitale_U133_2plus	SB_U133A_2_65tu	squamoid	CCL2	CCL1	AC2	BC_low	S_C2	Alveolar	DASC	TRU	AC1	C4	low_risk	low_risk	low_risk	low_risk	low_risk	low_risk	Low_RiskScore	NA	0.469683818723347	-0.394409366816234	0.680531237329768	0.4235356122932	0.241159200312501
Chitale_U133_2plus	SB_U133A_2_685t	squamoid	CCL2	CCL2	AC1	BC_high	F_C1	Bronchial	DASC	nonTRU	AC1	C1	high_risk	low_risk	low_risk	low_risk	high_risk	high_risk	Moderate_RiskScore	3	-1.79520176109849	0.348872471183516	1.32680462151262	0.969655455703256	-0.461988419359655
Chitale_U133_2plus	SB_U133A_2_704t	squamoid	CCL2	CCL1	AC1	BC_high	F_C1	Bronchial	DASC	nonTRU	AC1	C1	high_risk	high_risk	low_risk	low_risk	high_risk	high_risk	High_RiskScore	3	-0.494049956582326	-0.179992546175141	0.549078508763788	0.661449305990106	0.557601673349408
Chitale_U133_2plus	SB_U133A_2_719t	bronchioid	CCL1	CCL2	AC1	BC_low	S_C2	Alveolar	Alveolar	TRU	AC1	C4	low_risk	intermediate	low_risk	low_risk	low_risk	low_risk	Low_RiskScore	1	-0.0750448527423213	-0.00917666959559595	0.282893860810418	0.144972374591236	-0.289440353482667
Chitale_U133_2plus	SB_U133A_2_734tu	bronchioid	CCL1	CCL2	AC1	BC_low	S_C2	Alveolar	Alveolar	TRU	AC1	C4	low_risk	low_risk	low_risk	low_risk	low_risk	low_risk	Low_RiskScore	1	0.239542584648538	0.512758466320933	-0.24070021028956	0.0384068625939306	-1.29604780595475
Chitale_U133_2plus	SB_U133A_2_739t	bronchioid	CCL1	CCL2	AC1	BC_low	S_C2	Alveolar	Alveolar	TRU	AC1	C4	high_risk	low_risk	low_risk	low_risk	high_risk	low_risk	Low_RiskScore	1	0.382392747585411	-0.248727376257714	-0.085577653295363	-0.438815912977292	-0.884604516066301
E_MTAB_923	PFT_10_U133_2	bronchioid	CCL1	CCL2	AC1	BC_low	S_C2	Alveolar	Alveolar	TRU	AC1	C4	low_risk	low_risk	low_risk	low_risk	low_risk	low_risk	Low_RiskScore	1	0.625793243022668	0.575448159950952	0.116836592521955	-0.0463210880000432	-0.60451965040421
E_MTAB_923	PFT_102_U133_2	bronchioid	CCL1	CCL2	AC1	BC_low	S_C2	Alveolar	Alveolar	TRU	AC1	C4	low_risk	intermediate	low_risk	low_risk	high_risk	low_risk	Low_RiskScore	1	0.284936510103555	-0.351537713516788	0.292340378033339	0.606851209972258	-0.83446356052627
E_MTAB_923	PFT_103_U133_2	squamoid	CCL2	CCL1	AC1	BC_high	F_C1	Bronchial	DASC	nonTRU	AC3	C1	high_risk	intermediate	high_risk	high_risk	high_risk	high_risk	High_RiskScore	3	-0.686024844322702	0.432200399723478	-0.25399156056862	2.15222776634927	0.941791655739677
E_MTAB_923	PFT_104_U133_2	magnoid	CCL2	CCL1	AC2	BC_low	F_C1	Bronchial	DASC	nonTRU	AC2	C1	high_risk	high_risk	high_risk	low_risk	low_risk	high_risk	Moderate_RiskScore	2	-1.21192139518743	-0.66398094462664	-0.104908542681812	0.300129877507147	0.415345006963954
E_MTAB_923	PFT_11_U133_2	bronchioid	CCL1	CCL2	AC1	BC_low	S_C2	Alveolar	Alveolar	TRU	AC1	C4	low_risk	low_risk	low_risk	high_risk	high_risk	low_risk	Low_RiskScore	1	1.14763512502095	-0.584851687720391	1.09612764295229	0.272448413979005	-0.711673396300795
E_MTAB_923	PFT_112_U133_2	magnoid	CCL2	CCL1	AC2	BC_high	F_C1	Bronchial	DASC	nonTRU	AC2	C3	low_risk	high_risk	high_risk	low_risk	low_risk	high_risk	High_RiskScore	2	-0.915244630207647	0.136374111446796	0.165334057457843	0.272154011838668	0.6671873220661
E_MTAB_923	PFT_117_U133_2	magnoid	CCL2	CCL1	AC2	BC_low	F_C1	Bronchial	DASC	nonTRU	AC3	C1	high_risk	high_risk	low_risk	low_risk	high_risk	low_risk	Moderate_RiskScore	NA	-1.93433863062239	-0.570791720443034	0.353599324408437	-0.125836372668722	0.791326290175683
E_MTAB_923	PFT_118_U133_2	magnoid	CCL1	CCL1	AC2	BC_high	S_C2	Alveolar	Alveolar	nonTRU	AC3	C3	high_risk	low_risk	high_risk	high_risk	high_risk	high_risk	High_RiskScore	NA	0.123853669113132	0.128374372143467	-1.74914670316832	0.0906309870926937	0.51304278126187
E_MTAB_923	PFT_119_U133_2	magnoid	CCL2	CCL1	AC2	BC_low	F_C1	Bronchial	DASC	nonTRU	AC3	C1	high_risk	high_risk	low_risk	low_risk	high_risk	high_risk	Moderate_RiskScore	NA	-3.21449611043638	-0.489913849896607	-1.1670311716056	-0.391682077153233	1.76144546617166
E_MTAB_923	PFT_123_U133_2	magnoid	CCL2	CCL1	AC2	BC_high	F_C1	Bronchial	DASC	nonTRU	AC3	C3	low_risk	high_risk	high_risk	low_risk	low_risk	high_risk	High_RiskScore	2	-1.97824932830132	-0.721964726617162	0.780249496060279	-0.176525367922791	1.31610050197134
E_MTAB_923	PFT_13_U133_2	squamoid	CCL2	CCL1	AC2	BC_high	F_C1	Bronchial	DASC	nonTRU	AC1	C1	high_risk	high_risk	low_risk	low_risk	high_risk	high_risk	High_RiskScore	3	-1.9686089016061	0.357337872760108	0.479269524669048	0.301165657682579	1.93366373716661
E_MTAB_923	PFT_130_U133_2	magnoid	CCL2	CCL1	AC2	BC_high	F_C1	Bronchial	DASC	nonTRU	AC3	C2	high_risk	high_risk	high_risk	low_risk	high_risk	high_risk	High_RiskScore	2	-2.42899368888223	-0.958423327897123	-0.617278416358959	0.410697467277601	2.07788733649113
E_MTAB_923	PFT_136_U133_2	magnoid	CCL2	CCL1	AC2	BC_high	F_C1	Bronchial	DASC	nonTRU	AC3	C2	high_risk	high_risk	high_risk	low_risk	low_risk	high_risk	High_RiskScore	2	-4.526324189094	-1.02408769409035	-1.43096602566348	-0.339609511398625	1.95290171358241
E_MTAB_923	PFT_139_U133_2	magnoid	CCL2	CCL1	AC2	BC_high	F_C1	Bronchial	DASC	nonTRU	AC3	C3	low_risk	intermediate	high_risk	high_risk	high_risk	high_risk	High_RiskScore	2	-1.23179300687853	-0.164887593571951	1.17962668657952	1.10787747909864	-0.555454215474244
E_MTAB_923	PFT_14_U133_2	bronchioid	Unclassified	CCL2	AC2	BC_high	S_C2	Alveolar	Alveolar	nonTRU	AC2	C3	high_risk	low_risk	low_risk	low_risk	high_risk	low_risk	Low_RiskScore	NA	0.286701611452854	0.146635080987295	-0.189925863168515	1.87563094598657	0.405655907378584
E_MTAB_923	PFT_140_U133_2	bronchioid	CCL1	CCL2	AC1	BC_low	S_C2	Alveolar	Alveolar	TRU	AC1	C4	low_risk	low_risk	low_risk	low_risk	low_risk	low_risk	Low_RiskScore	1	0.567262266150195	0.319159129699174	-0.387456122482542	-0.0130504481523845	-1.69493574948729
E_MTAB_923	PFT_144_U133_2	bronchioid	CCL1	CCL2	AC1	BC_low	S_C2	Alveolar	Alveolar	TRU	AC1	C4	low_risk	low_risk	high_risk	low_risk	high_risk	low_risk	Low_RiskScore	1	0.0575647667466299	0.556264184303387	-0.143530476356586	0.108474331741785	-1.10503306995437
E_MTAB_923	PFT_159_U133_2	magnoid	CCL2	CCL1	AC2	BC_low	F_C1	Bronchial	DASC	nonTRU	AC2	C1	high_risk	high_risk	low_risk	low_risk	high_risk	high_risk	High_RiskScore	2	-2.73603693335138	0.0206310377059613	-1.2673670645257	-0.0407319445104178	2.72928662028795
E_MTAB_923	PFT_16_U133_2	squamoid	CCL2	CCL1	AC2	BC_high	F_C1	Bronchial	DASC	nonTRU	AC2	C1	high_risk	high_risk	high_risk	high_risk	high_risk	high_risk	High_RiskScore	3	0.0742079529198838	-0.268486260253581	0.0390688716686169	1.83206869026255	0.986279661133494
E_MTAB_923	PFT_163_U133_2	bronchioid	CCL1	CCL2	AC1	BC_low	S_C2	Alveolar	Alveolar	TRU	AC1	C4	low_risk	low_risk	low_risk	low_risk	low_risk	low_risk	Low_RiskScore	1	1.13302801020934	0.0549249052620527	-0.105544955686918	-0.0838419285546757	-2.20489032798483
E_MTAB_923	PFT_164_U133_2	bronchioid	CCL1	CCL2	AC1	BC_low	S_C2	Alveolar	Alveolar	nonTRU	AC1	C4	high_risk	intermediate	low_risk	low_risk	low_risk	low_risk	Low_RiskScore	1	-0.338486427500184	0.970498327414841	0.375134824596415	-0.116044561016175	-0.14564580820935
E_MTAB_923	PFT_171_U133_2	magnoid	CCL2	CCL1	AC2	BC_high	F_C1	Bronchial	DASC	nonTRU	AC2	C2	high_risk	high_risk	high_risk	low_risk	low_risk	high_risk	Moderate_RiskScore	2	-0.18551067732501	-1.09617009206988	-0.787606989846623	-0.189885351501936	1.27158629840571
E_MTAB_923	PFT_174_U133_2	squamoid	CCL2	CCL1	AC2	BC_high	F_C1	Bronchial	DASC	nonTRU	AC2	C1	high_risk	high_risk	high_risk	high_risk	low_risk	high_risk	High_RiskScore	3	-0.428576557927885	-0.54423280640567	0.429886220190742	3.52876805121455	0.867814360989289
E_MTAB_923	PFT_177_U133_2	bronchioid	Unclassified	CCL2	AC1	BC_high	S_C2	Alveolar	Alveolar	TRU	AC1	C4	high_risk	low_risk	low_risk	low_risk	low_risk	low_risk	Low_RiskScore	1	0.534211321597222	-0.250971535967446	0.839681693131236	-0.0668719755034279	-0.466633546629265
E_MTAB_923	PFT_18_U133_2	bronchioid	CCL1	CCL2	AC2	BC_low	S_C2	Alveolar	Alveolar	TRU	AC2	C4	low_risk	low_risk	high_risk	low_risk	high_risk	low_risk	Moderate_RiskScore	1	1.14860484872827	-0.0612197710651497	-0.0426671029186308	1.99495481488365	-0.31030232205067
E_MTAB_923	PFT_186_U133_2	squamoid	CCL2	CCL1	AC2	BC_high	F_C1	Bronchial	DASC	nonTRU	AC3	C1	high_risk	high_risk	low_risk	high_risk	high_risk	high_risk	High_RiskScore	3	-0.641314450510854	-0.552104007771968	-0.178951539850021	5.6459890291135	0.25940046900945
E_MTAB_923	PFT_195_U133_2	squamoid	CCL2	CCL1	AC2	BC_high	F_C1	Bronchial	DASC	nonTRU	AC3	C1	high_risk	high_risk	low_risk	high_risk	low_risk	high_risk	High_RiskScore	3	-1.15264694152105	-0.61407143438511	1.20574336873797	3.49373923291552	1.26780815579903
E_MTAB_923	PFT_198_U133_2	bronchioid	CCL1	CCL2	AC1	BC_low	S_C2	Alveolar	Alveolar	TRU	AC1	C4	low_risk	low_risk	high_risk	high_risk	low_risk	low_risk	Low_RiskScore	1	0.813291849217526	-0.191281522900378	-1.27923598105108	-0.103442742290591	-1.57933418594211
E_MTAB_923	PFT_202_U133_2	squamoid	CCL2	CCL1	AC2	BC_high	F_C1	Bronchial	DASC	nonTRU	AC3	C1	high_risk	high_risk	low_risk	low_risk	low_risk	high_risk	High_RiskScore	3	-2.43411603731834	0.856337920822756	0.0766094293417357	1.54166927770532	1.18483517402802
E_MTAB_923	PFT_205_U133_2	squamoid	CCL2	CCL1	AC2	BC_high	F_C1	Bronchial	DASC	nonTRU	AC3	C1	low_risk	high_risk	high_risk	low_risk	high_risk	high_risk	High_RiskScore	3	-1.20497794953519	-0.26508236840704	0.323574710483064	7.75009141159163	1.32489145134006
E_MTAB_923	PFT_206_U133_2	magnoid	CCL2	CCL1	AC2	BC_high	F_C1	Bronchial	DASC	nonTRU	AC3	C1	low_risk	intermediate	high_risk	low_risk	low_risk	high_risk	High_RiskScore	2	-5.24680099991851	-3.02519933711738	-1.09144764771717	-0.539411757142993	1.84169212543164
E_MTAB_923	PFT_207_U133_2	squamoid	CCL2	CCL1	AC2	BC_high	F_C1	Bronchial	DASC	nonTRU	AC3	C1	high_risk	high_risk	high_risk	high_risk	low_risk	high_risk	High_RiskScore	3	-2.62135178474058	-0.287141227480926	1.63334347048117	2.38225936049472	1.40684024007847
E_MTAB_923	PFT_21_U133_2	bronchioid	CCL1	CCL2	AC1	BC_low	S_C2	Alveolar	Alveolar	nonTRU	AC1	C1	high_risk	intermediate	low_risk	low_risk	high_risk	low_risk	Low_RiskScore	1	0.81805305057173	0.966108823661198	-0.81035930451611	0.491472413686173	0.674440881180251
E_MTAB_923	PFT_215_U133_2	bronchioid	CCL1	CCL2	AC1	BC_low	S_C2	Alveolar	Alveolar	TRU	AC1	C4	low_risk	intermediate	low_risk	high_risk	low_risk	low_risk	Moderate_RiskScore	1	1.03747421166168	0.675722439299022	-0.935024449918359	0.42836033909239	-0.651937027577182
E_MTAB_923	PFT_216_U133_2	squamoid	CCL2	CCL1	AC1	BC_high	F_C1	Bronchial	DASC	nonTRU	AC3	C1	high_risk	intermediate	low_risk	high_risk	high_risk	high_risk	High_RiskScore	3	-1.02859747076094	0.978046094949779	1.0000061019076	0.116059043994112	0.840164267386761
E_MTAB_923	PFT_217_U133_2	squamoid	CCL2	CCL1	AC1	BC_high	F_C1	Bronchial	DASC	nonTRU	AC2	C1	low_risk	intermediate	low_risk	low_risk	low_risk	high_risk	High_RiskScore	3	0.0862581964724688	0.380004481083249	0.60001418952059	0.609578144630217	0.786648347498964
E_MTAB_923	PFT_218_U133_2	magnoid	CCL2	CCL1	AC2	BC_low	F_C1	Bronchial	DASC	nonTRU	AC3	C1	high_risk	high_risk	high_risk	high_risk	high_risk	high_risk	High_RiskScore	NA	-2.83537885406302	-1.09654480709365	-1.88798345497333	0.62977172528817	2.68385438238961
E_MTAB_923	PFT_219_U133_2	bronchioid	CCL1	CCL2	AC1	BC_low	S_C2	Alveolar	Alveolar	TRU	AC1	C4	low_risk	low_risk	low_risk	low_risk	high_risk	low_risk	Low_RiskScore	1	1.43562019591138	-0.453244820639639	0.00858047316827074	-0.00219882611615785	-1.26383400637962
E_MTAB_923	PFT_22_U133_2	bronchioid	CCL1	CCL2	AC1	BC_low	S_C2	Alveolar	Alveolar	TRU	AC1	C4	low_risk	low_risk	low_risk	low_risk	low_risk	low_risk	Low_RiskScore	1	1.25224102160318	0.521583268102609	-0.36981656753135	0.544957554589533	-1.69610139229784
E_MTAB_923	PFT_222_U133_2	squamoid	CCL2	CCL1	AC1	BC_high	F_C1	Bronchial	DASC	nonTRU	AC1	C1	high_risk	high_risk	high_risk	high_risk	low_risk	high_risk	High_RiskScore	3	-0.807814013257411	0.490940001086774	0.79691670167359	0.545485892661144	0.423851080996942
E_MTAB_923	PFT_227_U133_2	bronchioid	CCL1	CCL2	AC1	BC_low	S_C2	Alveolar	Alveolar	TRU	AC1	C4	low_risk	low_risk	low_risk	low_risk	high_risk	low_risk	Moderate_RiskScore	1	-0.306110625052244	0.715387806822919	0.65567598870941	-0.37451450559356	-0.475075424418795
E_MTAB_923	PFT_228_U133_2	squamoid	CCL2	CCL1	AC1	BC_low	F_C1	Bronchial	DASC	nonTRU	AC3	C1	high_risk	high_risk	low_risk	low_risk	high_risk	high_risk	High_RiskScore	3	-1.13429811084408	0.818034295016364	-0.486877445674321	1.41539711037452	0.560712171271734
E_MTAB_923	PFT_229_U133_2	squamoid	CCL2	CCL1	AC2	BC_high	F_C1	Bronchial	DASC	nonTRU	AC1	C1	high_risk	high_risk	high_risk	low_risk	high_risk	high_risk	Moderate_RiskScore	3	-0.012241141451057	0.693349399438707	0.23035640030538	-0.10187348003409	1.19408465345368
E_MTAB_923	PFT_230_U133_2	magnoid	CCL2	CCL1	AC2	BC_high	F_C1	Bronchial	DASC	nonTRU	AC2	C2	high_risk	high_risk	low_risk	low_risk	high_risk	high_risk	Moderate_RiskScore	2	-0.996741160822059	-0.723243518513054	-0.505223507101324	0.181228268033007	1.19206558684168
[truncated: 831 more rows]
